# Supplementary material for: N-GSDMD trafficking to neutrophil organelles facilitates IL-1β release independently of plasma membrane pores and pyroptosis
Source: Nat Commun. 2020 May 5;11:2212. doi: 10.1038/s41467-020-16043-9 (PMC7200749; doi:10.1038/s41467-020-16043-9)
Supplement: Supplementary file 2 — Source Data [file 41467_2020_16043_MOESM2_ESM.xlsx]

## Sheet: Sheet1
SOURCE DATA INDEX
Sheet #		Experiment details
2		Fig 1A: Kinetics of PI uptake by WT and GSDMD KO macrophages (LPS+Nig)
3		Fig 1C: LDH release by WT and GSDMD KO macrophages (LPS+Nig)
4		Fig 1D: Kinetics of PI uptake by WT and GSDMD KO THP1 (LPS+Nig)
5		Fig 1E: Kinetics of PI uptake by WT and GSDMD KO neutrophils (LPS+Nig)
6		Fig 1G: LDH release by WT and GSDMD KO neutrophils (LPS+Nig)
7		Fig 1H, 1I: Kinetics of PI uptake by human neutrophils D1 and D2 (LPS+Nig, LPS+ATP)
8		Fig 1J: Kinetics of PI uptake by macrophages in Ca free and Ca supplemented media
9		Fig 1K: LDH release by macrophages in Ca free and Ca supplemented media
10		Fig 1L: Kinetics of PI uptake by neutrophils in Ca free and Ca supplemented media
11		Fig 1M: LDH release by neutrophils in Ca free and Ca supplemented media
12		Fig 3F: STORM QUANTIFICATION (N-GSDMD/MPO)
13		Fig 4A: IL-1β release by WT and ATG7 KO neutrophils (Nig, ATP)
14		Fig 4C: IL-1β release by WT and ATG7 KO macrophages (Nig, ATP)
15		Fig 4D: IL-1β release by WT and GSDMD KO neutrophils (Nig, ATP)
16		Fig 4F: IL-1β release by WT and GSDMD KO macrophages (Nig, ATP)
17		Fig 5C: STORM QUANTIFICATION (N-GSDMD/LC3)
18		Fig 6A, 6B: IL-1β and CXCL8 release by human neutrophils +/- Geldanamycin
19		Fig 6C, 6D: IL-1β and CXCL2 release by murine neutrophils +/- Geldanamycin
20		Supplemental Fig 1A, 1B: IL-1β release by WT and GSDMD KO macrophages and neutrophils
21		Supplemental Fig 2A, 2D: Kinetics of PI uptake by WT and GSDMD KO macrophages and neutrophils (LPS+ATP)
22		Supplemental Fig 2C, 2F: LDH release by WT and GSDMD KO macrophages and neutrophils (LPS+ATP)
23		Supplemental Fig 2I, 2J: Quantification of PI uptake
24		Supplemental Fig 4A, 4B: IL-1β secretion in Ca free and Ca supplemented media
25		Suplemental Fig 5A: Kinetics of PI uptake by ply
26		Supplemental Fig 5B: Kinetics of ply induced PI uptake by macrophages +/- MCC 950
27		Supplemental Fig 9C, 9D: Elastase activity +/- DFP and +/- BafA
28		Supplemental Fig 11B, 11C: Time course of LDH release and IL-1β secretion by neutrophils
29		Supplemental Fig 12C, 12D: Kinetics of PI uptake by WT and ATG7 KO macrophages
30		Supplemental Fig 12C, 12D: LDH release by WT and ATG7 KO macrophages
31		Supplemental Fig 13A, 13B, 13C: IL-1β release by human and murine neutrophils and LDH release by murine neutrophils in RPMI vs BSS
		Note: For all the kinetic study graphs, data points every 2 min were plotted to generate the final figures. Data points marked with asterisk (*) were excluded

## Sheet: Sheet2
RAW DATA FOR FIG 1A: KINETICS of PI UPTAKE BY WT and GSDMD KO MACS
Time points		WT MACS			GSDMD KO
0:00:30**
0:01:00
0:01:30**
0:02:00
0:02:30**
0:03:00
0:03:30**
0:04:00
0:04:30**
0:05:00
0:07:37**	-0.191096465*	0.682917392*	-0.288453887*	1.304523339*	-0.383393028*	-0.129539006*
0:08:07	0.0448492	0.108338	-0.266571	1.04744	-0.522121	-0.220011
0:08:37**	0.023399567*	0.236022441*	0.149200286*	1.070813946*	-0.966049538*	-1.03425587*
0:09:07**	-0.062398846*	0.21474173*	0.214848413*	1.655087429*	-1.077031731*	-0.694987046*
0:09:37**	-0.126747655*	0.533952409*	-0.266571178*	1.865425882*	-0.716339606*	-0.016449398*
0:10:07	0.366593	-0.0831882	0.105435	1.8888	-1.04929	-0.197393
0:10:37**	-0.040949242*	0.363706713*	0.171082995*	1.9355387*	-1.271250568*	-0.039067319*
0:11:07**	0.194996393*	-0.019346102*	0.171082995*	2.075764336*	-1.160268375*	-0.039067319*
0:11:37**	0.452391631*	0.023215322*	-0.047744092*	2.215989972*	-1.243505019*	-0.60451536*
0:12:07	0.216446	0.299865	-0.332219	2.21599	-1.10478	-0.830695
0:12:37**	0.409492424*	0.576513832*	-0.594811809*	2.473070304*	-1.243505019*	-0.46880783*
0:13:07**	-0.126747655*	0.236022441*	-0.354102013*	2.847005333*	-1.104777279*	-0.559279516*
0:13:37**	0.152097186*	0.342426001*	0.017904034*	3.057343787*	-1.215759471*	-0.310482379*
0:14:07	-0.191096	0.278584	-0.375985	2.91712	-1.13252	-0.581897
0:14:37**	0.001949964*	0.10833817*	-0.091509509*	2.847005333*	-1.437723856*	-0.46880783*
0:15:07**	-0.169646862*	0.172180306*	-0.200923052*	3.197569422*	-2.048125914*	-0.740222889*
0:15:37**	-0.062398846*	0.21474173*	-0.638577226*	2.800263454*	-1.96488927*	-0.989020027*
0:16:07	0.302244	0.299865	-0.507281	3.26768	-1.38223	-0.672369
0:16:37**	-0.083848449*	0.193461018*	-0.747990769*	3.010601908*	-1.271250568*	-0.830694576*
0:17:07**	0.10919798*	0.193461018*	-0.791756187*	3.127456604*	-2.131362559*	-0.785458733*
0:17:37**	0.173546789*	0.406268137*	-0.616694517*	3.244311301*	-1.770670433*	-0.808076654*
0:18:07	0.323694	0.129619	-0.375985	2.87038	-2.04813	-1.41876
0:18:37**	0.10919798*	0.257303153*	-0.24468847*	3.781842905*	-2.242344751*	-1.215199243*
0:19:07**	1.010081313*	0.555233121*	-0.375984722*	3.337795058*	-2.381072492*	-1.350906773*
0:19:37**	1.589220599*	0.895724512*	-0.003978674*	3.664988208*	-1.798415981*	-0.627133281*
0:20:07	2.03966	1.30006	0.805682	2.77689	-1.96489	-0.649751
0:20:37**	3.390987267*	2.130005804*	1.133922177*	3.431278815*	-2.020380366*	-1.350906773*
0:21:07**	5.085505918*	3.30044496*	2.096761359*	3.010601908*	-2.159108107*	-1.328288851*
0:21:37**	6.565528538*	4.279357709*	3.891143471*	3.571504451*	-2.325581395*	-0.785458733*
0:22:07	8.88209	6.15206	5.35728	3.43128	-2.54755	-1.2152
0:22:37**	11.24154203*	8.02476301*	7.042253521*	3.688359148*	-2.020380366*	-1.079491714*
0:23:07**	13.60099838*	10.87637841*	9.405586059*	3.641617269*	-2.214599203*	-1.079491714*
0:23:37**	16.75409005*	13.13213388*	11.96586297*	3.431278815*	-2.54754578*	-1.328288851*
0:24:07	19.5211	15.9199	14.5043	3.3378	-2.74176	-1.37352
0:24:37**	23.21042061*	18.75024183*	17.39277473*	4.038923237*	-2.630782424*	-1.215199243*
0:25:07**	25.74147378*	21.75082221*	20.6095329*	3.968810419*	-2.242344751*	-1.373524695*
0:25:37**	28.22962775*	24.66627974*	23.93570462*	3.805213844*	-1.96488927*	-1.328288851*
0:26:07	31.5758	28.0712	26.7586	3.47802	-1.99263	-0.921166
0:26:37**	34.34276466*	31.1781776*	29.86591868*	4.015552298*	-2.159108107*	-1.079491714*
0:27:07**	37.60310434*	33.83826659*	33.10455956*	3.828584783*	-2.270090299*	-0.943784184*
0:27:37**	39.55501823*	37.09421552*	35.70860189*	4.085665116*	-2.492054684*	-1.147345478*
0:28:07	42.9226	39.1372	38.5315	4.41286	-2.27009	-0.966402
0:28:37**	44.66002379*	42.09518282*	40.87292114*	4.366116387*	-2.270090299*	-1.124727557*
0:29:07**	47.12672816*	44.45734185*	43.38943264*	3.454649755*	-2.242344751*	-1.373524695*
0:29:37**	49.4218357*	46.6918166*	45.38075913*	4.482971084*	-2.575291328*	-0.853312497*
0:30:07	51.481	48.9476	47.5253	4.31937	-2.02038	-1.12473
0:30:37**	52.74652419*	50.62874831*	49.29776399*	4.038923237*	-2.075871462*	-0.989020027*
0:31:07**	54.33379482*	52.67169665*	51.50791756*	4.038923237*	-2.325581395*	-1.577085989*
0:31:37**	55.81381744*	53.94853937*	52.95217633*	4.436229205*	-1.770670433*	-1.192581322*
0:32:07	57.3796	55.5872	54.4621	4.13241	-2.79726	-1.26044
0:32:37**	58.45211864*	57.11936545*	55.44680512*	5.254212081*	-2.325581395*	-1.124727557*
0:33:07**	59.73909483*	58.43876959*	57.61319328*	4.342745448*	-2.575291328*	-1.260435087*
0:33:37**	60.40403253*	59.63048946*	58.79485955*	4.506342023*	-2.103617011*	-1.079491714*
0:34:07	61.7983	61.184	59.6702	4.03892	-2.2146	-1.44138
0:34:37**	62.78493848*	62.78003482*	61.13630938*	3.968810419*	-1.909398174*	-1.486614303*
0:35:07**	64.02901546*	63.48229832*	62.38362378*	4.179148873*	-2.020380366*	-1.011637949*
0:35:37**	64.58670515*	64.14200039*	63.78411713*	4.62319672*	-2.075871462*	-1.237817165*
0:36:07	66.174	65.355	64.4406	4.31937	-2.04813	-1.01164
0:36:37**	66.23832459*	66.01470304*	65.7316782*	4.506342023*	-2.54754578*	-1.237817165*
0:37:07**	67.54675039*	66.97233507*	65.57849924*	3.898697601*	-2.325581395*	-1.690175597*
0:37:37**	67.56819999*	67.5469143*	66.56322113*	4.459600144*	-2.769510165*	-1.237817165*
0:38:07	68.8981	68.4407	67.4823	3.85196	-2.32558	-1.32829
0:38:37**	69.36996666*	68.75991488*	67.76677011*	3.828584783*	-2.908237905*	-1.1699634*
0:39:07**	69.58446269*	69.61114335*	68.72960929*	4.225890751*	-2.603036876*	-1.803265205*
0:39:37**	70.46389642*	70.10059973*	69.2547943*	4.132406994*	-2.103617011*	-1.215199243*
0:40:07	70.7856	70.8029	70.6553	4.22589	-2.74176	-1.07949
0:40:37**	71.57927578*	70.93054749*	70.54587411*	3.992181358*	-2.40881804*	-1.011637949*
0:41:07**	71.72942301*	71.27103889*	71.5087133*	4.109036055*	-2.242344751*	-1.554468068*
0:41:37**	71.53637658*	72.05842523*	71.64000955*	4.132406994*	-2.325581395*	-1.531850146*
0:42:07	72.1155	72.6756	71.5744	4.20252	-2.54755	-1.32829
0:42:37**	72.3729111*	72.95221513*	72.55908331*	4.296003569*	-2.131362559*	-1.102109635*
0:43:07**	72.63030634*	73.0798994*	73.08426832*	4.506342023*	-2.714019069*	-0.943784184*
0:43:37**	73.0378488*	73.42039079*	73.19368187*	4.693309537*	-2.242344751*	-1.577085989*
0:44:07	73.2309	73.8886	73.4782	4.6232	-2.5198	-1.464
0:44:37**	73.7027865*	74.143935*	73.5438052*	4.436229205*	-2.186853655*	-1.373524695*
0:45:07**	73.7027865*	74.99516347*	74.5504098*	4.903647991*	-2.270090299*	-1.328288851*
0:45:37**	74.21757697*	74.80363707*	74.72547147*	4.903647991*	-2.242344751*	-0.921166262*
0:46:07	74.4964	75.2505	75.185	4.6232	-2.18685	-1.39614
0:46:37**	74.23902658*	75.29309344*	75.57889711*	4.693309537*	-2.519800232*	-0.989020027*
0:47:07**	75.09701071*	75.399497*	75.84148962*	4.482971084*	-2.353326943*	-1.418760538*
0:47:37**	74.92541388*	75.91023409*	75.68831065*	4.763422355*	-2.603036876*	-1.237817165*
0:48:07	75.4188	76.2082	76.0166	4.52971	-1.99263	-0.943784
0:48:37**	75.29005713*	76.80402399*	76.89185963*	5.207470202*	-2.270090299*	-0.966402106*
0:49:07**	75.86919642*	76.78274328*	76.95750776*	4.833535173*	-2.297835847*	-1.011637949*
0:49:37**	75.84774682*	77.48500677*	77.83281611*	4.786793295*	-2.270090299*	-1.396142616*
0:50:07	75.8048	76.7615	76.9137	4.50634	-2.10362	-0.87593
0:50:37**	76.46978531*	76.88914684*	77.0669213*	5.300953959*	-2.103617011*	-1.147345478*
0:51:07**	75.95499483*	76.50609402*	76.93562505*	4.59982578*	-1.715179337*	-0.921166262*
0:51:37**	76.34108769*	76.9955504*	77.72340256*	4.810164234*	-1.798415981*	-1.124727557*
0:52:07	76.3196	76.6338	77.986	5.13736	-1.9094	-0.604515
0:52:37**	76.85587817*	77.65525247*	77.92034694*	4.810164234*	-1.104777279*	-0.220010692*
0:53:07**	77.19907182*	78.14470884*	78.53306278*	4.833535173*	-1.770670433*	-0.423571987*
0:53:37**	77.0703742*	78.01702457*	78.79565529*	5.137357384*	-1.909398174*	-0.514043673*
0:54:07	77.3063	77.7617	79.2114	5.39444	-0.96605	-0.762841
0:54:37**	77.00602539*	78.20855098*	79.342723*	5.090615506*	-0.605357413*	-0.265246535*
0:55:07**	77.71386229*	77.69781389*	79.16766134*	5.534663352*	-0.522120769*	-0.378336143*
0:55:37**	77.04892459*	77.84677887*	79.36460571*	5.791743685*	-0.438884125*	-0.536661595*
0:56:07	77.5852	77.9745	79.7804	5.51129	-0.577612	-0.220011
0:56:37**	77.39211825*	78.48520023*	79.73661176*	5.885227442*	-0.910558442*	-0.265246535*
0:57:07**	77.41356785*	78.33623525*	79.69284634*	6.446129985*	-0.522120769*	0.141876054*
0:57:37**	77.37066864*	78.46391952*	80.19614864*	5.791743685*	-0.35564748*	0.254965662*
0:58:07	76.7272	78.7193	79.5397	6.37602	-0.549866	0.0966402
0:58:37**	77.30631983*	78.20855098*	79.8460253*	6.492871864*	0.005044645*	0.435909035*
0:59:07**	77.1132734*	78.54904237*	79.51778467*	6.703210317*	0.282500126*	0.684706173*
0:59:37**	77.39211825*	78.31495454*	80.37121031*	7.147258164*	-0.105937547*	0.616852408*
1:00:07	77.2205	78.4426	79.9773	6.86681	0.421228	1.11445
1:00:37**	77.54226547*	78.86825305*	80.3493276*	6.60972656*	0.754174444*	1.001357075*
1:01:07**	77.94980793*	78.54904237*	80.3493276*	7.310854739*	0.80966554*	1.363243821*
1:01:37**	77.58516467*	78.57032308*	80.41497573*	7.194000042*	1.059375473*	1.544187194*
1:02:07	77.9284	78.698	80.3712	7.12389	1.28134	1.79298
1:02:37**	78.31445118*	79.01721803*	80.76509907*	7.895128221*	1.808505272*	1.951309783*
1:03:07**	77.94980793*	78.91081447*	80.39309302*	7.895128221*	1.808505272*	2.335814451*
1:03:37**	77.97125753*	79.71948152*	80.8526299*	8.736482036*	2.169197397*	2.584611589*
1:04:07	77.8855	79.2087	80.9839	8.85334	2.80735	2.83341
1:04:37**	77.88545912*	78.7831302*	80.65568553*	8.385917947*	2.779599455*	2.923880413*
1:05:07**	78.4002496*	79.01721803*	80.72133365*	8.456030765*	3.279019321*	2.697701197*
1:05:37**	78.07850555*	79.20874444*	81.18087053*	9.27401364*	3.14029158*	2.788172883*
1:06:07	77.9713	78.9959	81.0058	9.3675	3.52873	3.60242
1:06:37**	78.01415674*	79.63435868*	81.3559322*	9.110417065*	3.944912475*	3.647653905*
1:07:07**	77.64951348*	79.57051654*	81.61852471*	9.437610215*	4.555314534*	3.896451042*
1:07:37**	77.71386229*	79.23002515*	81.22463595*	9.414239276*	4.777278918*	4.439281161*
1:08:07	77.3063	79.2726	81.1809	9.48435	5.05473	4.10001
1:08:37**	77.71386229*	79.42155156*	81.50911116*	9.834916183*	5.054734399*	4.213101945*
1:09:07**	77.90690872*	79.57051654*	81.24651866*	10.23222215*	5.443172073*	4.688078299*
1:09:37**	77.62806388*	78.99593732*	81.0933397*	10.04525464*	5.887100842*	5.389233869*
1:10:07	77.5852	79.2087	81.159	10.91	6.08132	5.7285
1:10:37**	76.74863015*	79.80460437*	81.07145699*	10.88660845*	6.580739545*	5.660648929*
1:11:07**	78.09995515*	79.25130586*	81.07145699*	11.54099475*	7.080159411*	6.542747872*
1:11:37**	77.64951348*	79.65563939*	81.22463595*	11.44751099*	7.551833728*	6.135625283*
1:12:07	78.3359	79.3577	81.7936	12.4525	7.96802	6.99511
1:12:37**	77.45646706*	80.01741149*	81.37781491*	12.31223575*	8.245472431*	7.22128552*
1:13:07**	78.01415674*	80.08125363*	81.79358638*	12.17201011*	8.689401201*	7.35699305*
1:13:37**	77.39211825*	79.6769201*	81.0933397*	12.87313829*	9.105584422*	7.990294855*
1:14:07	77.9713	79.3577	81.8374	13.8313	9.71599	8.21647
1:14:37**	77.71386229*	79.76204295*	81.68417283*	13.78460492*	10.04893306*	8.352181601*
1:15:07**	77.88545912*	79.40027085*	81.64040742*	13.87808868*	10.29864299*	8.668832504*
1:15:37**	77.54226547*	79.95356936*	82.51571576*	14.29876559*	10.24315189*	8.917629642*
1:16:07	78.0356	79.9323	82.3844	14.3922	11.2142	9.43784
1:16:37**	77.86400952*	80.08125363*	81.81546909*	14.6025878*	11.46395601*	9.799728585*
1:17:07**	77.88545912*	79.50667441*	82.20935784*	15.02326471*	11.85239368*	10.00328988*
1:17:37**	77.88545912*	79.71948152*	81.77170367*	16.07495698*	12.51828684*	10.45564831*
1:18:07	77.6281	79.6556	81.7498	15.8412	12.768	10.7271
1:18:37**	78.12140475*	79.315148*	81.99053076*	16.33203731*	13.43388993*	10.88538882*
1:19:07**	77.84255991*	80.10253434*	81.90299992*	16.44889201*	13.79458205*	11.99366698*
1:19:37**	77.56371507*	80.16637648*	82.27500597*	16.72934328*	14.5159663*	12.03890283*
1:20:07	77.7782	80.06	82.2312	17.4772	14.516	12.4686
1:20:37**	77.82111031*	80.08125363*	82.6032466*	17.64080991*	15.09862281*	12.60435087*
1:21:07**	78.20720317*	79.57051654*	82.66889472*	17.3369877*	15.2650961*	13.64477526*
1:21:37**	77.94980793*	79.93228864*	82.69077743*	18.1082287*	15.87549816*	13.30550644*
1:22:07	78.1214	79.9749	83.019	18.7392	16.2084	13.7579
1:22:37**	76.98457579*	80.23021861*	82.8658391*	19.27677566*	17.23503002*	14.23284122*
1:23:07**	77.86400952*	80.05997292*	82.53759847*	18.62238936*	17.4015033*	14.5268742*
1:23:37**	77.0703742*	80.88992068*	82.64701202*	19.23003378*	17.90092317*	14.97923264*
1:24:07	77.3063	80.0174	82.3625	19.6273	18.1229	15.4994
1:24:37**	76.92022698*	79.61307796*	82.18747513*	19.72082351*	18.62230742*	15.68038821*
1:25:07**	77.32776944*	80.65583285*	83.1065489*	20.39858075*	18.87201735*	15.99703911*
1:25:37**	76.64138213*	79.25130586*	82.40630222*	20.84262859*	19.67663825*	16.47201546*
1:26:07	77.3921	80.3153	82.5157	21.1932	20.5368	16.3815
1:26:37**	77.19907182*	80.91120139*	82.55948118*	20.88937047*	20.59224134*	17.39935025*
1:27:07**	76.66283174*	79.74076224*	82.16559242*	21.84757898*	21.00842456*	17.80647284*
1:27:37**	77.1132734*	79.10234088*	82.45006764*	21.09970893*	21.8962821*	17.80647284*
1:28:07	77.2634	79.528	82.8002	21.8476	22.4789	18.3719
1:28:37**	77.52081586*	79.44283227*	82.29688868*	22.08128838*	22.5899208*	18.66595386*
1:29:07**	77.52081586*	79.05977945*	82.16559242*	22.33836871*	23.2835595*	19.25401982*
1:29:37**	77.47791666*	80.48558715*	82.77830827*	22.40848153*	23.14483176*	19.43496319*
1:30:07	77.5208	80.1451	82.7564	23.3901	23.3945	19.6159
1:30:37**	77.17762221*	79.99613078*	83.01901806*	22.96938407*	24.36563588*	19.93255747*
1:31:07**	77.52081586*	79.57051654*	82.47195035*	23.03949689*	24.64309136*	20.49800551*
1:31:37**	77.22052142*	79.29386729*	82.69077743*	23.62377037*	25.08702013*	20.40753382*
1:32:07	77.7353	79.23	82.5595	23.7173	25.7529	20.792
1:32:37**	76.83442856*	80.0386922*	82.34065409*	24.20804385*	26.25233315*	21.33486861*
1:33:07**	77.47791666*	79.54923583*	82.88772181*	24.88580109*	25.89164102*	21.7419912*
1:33:37**	77.02747499*	79.69820081*	82.42818493*	24.95591391*	26.80724411*	21.94555249*
1:34:07	76.9202	79.9323	83.1284	24.4651	26.9737	22.3979
1:34:37**	77.02747499*	79.08106017*	82.84395639*	25.70378397*	27.27891843*	22.66932599*
1:35:07**	77.00602539*	79.78332366*	83.34725869*	25.82063866*	28.00030268*	23.16692026*
1:35:37**	77.41356785*	80.05997292*	82.80019098*	25.91412242*	27.83382939*	23.55142493*
1:36:07	76.813	80.1025	82.4282	26.3114	28.139	23.8681
1:36:37**	77.49936626*	79.315148*	83.45667224*	26.21794463*	29.24885234*	24.11687297*
1:37:07**	76.61993253*	80.35790288*	82.23124055*	26.35817027*	29.19336125*	24.68232101*
1:37:37**	77.28487023*	79.52795512*	82.99713535*	27.12941126*	30.27543762*	24.79541062*

## Sheet: Sheet3
RAW DATA FOR Fig 1C: LDH release by WT and GSDMD KO macs
Figure 1C		LDH release from WT and GSDMD KO macrophages
		C57BL/6 Macs									Gsdmd-/- Macs
no stim		10	12.18	8.06	12.38	20.39	13.4					20.4	15.8	18.7	14.4	18.45	19.4
Nig		68.5	64	51	45.7	56.8	43.9					28.5	29.7	22.4	26	21.8	20.4

## Sheet: Sheet4
RAW DATA FOR FIG 1D: KINETICS OF PI UPTAKE BY WT AND GSDMD KO THP1
TIME POINTS		WT THP1			GSDMD KO THP1
0:00:30*
0:01:00
0:01:30*
0:02:00
0:02:30*
0:03:00
0:03:30*
0:04:00
0:04:30*
0:05:00		-0.110141	0.420014		1.086377429*	3.039900134*	0.34235559*
0:07:37*		0.877049849*	0.554581413*		3.02286257*	4.184197143*	2.18739948*
0:08:07		1.505262299*	1.047995759*		3.252183179*	5.862499422*	4.36101282*
0:08:37*		1.774496206*	1.451698406*		4.500706493*	5.175921217*	3.04673498*
0:09:07*		2.11104	1.60869		2.360380811*	6.854223496*	3.02146041*
0:09:37*		2.066166272*	2.819801819*		4.551666628*	4.794488881*	5.57419236*
0:10:07		2.514889451*	4.053337683*		3.761784531*	6.981367608*	4.48738569*
0:10:37*		3.681569715*	3.739346736*		5.239628454*	6.116787646*	6.20605671*
0:11:07*		3.65913	4.41218		4.730027102*	9.473392205*	4.05771794*
0:11:37*		4.489271437*	2.730090119*		5.035787913*	9.346248093*	4.68958228*
0:12:07		3.861058987*	4.636463728*		6.182390957*	8.837671645*	8.27857176*
0:12:37*		3.816186669*	2.483382947*		7.532834542*	7.591659346*	6.91374477*
0:13:07*		4.4444	3.49264		7.048713257*	8.151093439*	5.39727035*
0:13:37*		3.232846537*	3.268360315*		6.182390957*	9.549678672*	7.97527687*
0:14:07		3.502080444*	3.80663051*		6.717472377*	7.769661103*	7.72253113*
0:14:37*		4.287346006*	3.627207112*		6.233351092*	9.295390448*	7.44451082*
0:15:07*		4.26491	4.81589		7.481874406*	8.837671645*	4.46211112*
0:15:37*		4.197601371*	4.053337683*		6.335271363*	7.896805215*	7.04011764*
0:16:07		3.16553806*	4.36732863*		6.946792986*	8.634241065*	5.62474151*
0:16:37*		3.950803622*	3.649635036*		7.838595353*	9.244532803*	6.13023299*
0:17:07*		3.32259	3.98605		7.736675083*	9.244532803*	6.02913469*
0:17:37*		4.668760708*	4.053337683*		7.813115286*	8.913958112*	7.01484307*
0:18:07		3.928367463*	3.425355788*		6.997753121*	8.151093439*	6.96429392*
0:18:37*		3.614261238*	5.062594299*		6.25883116*	7.693374636*	8.96098525*
0:19:07*		4.15273	4.38976		7.023233189*	9.371676915*	7.4697854*
0:19:37*		4.982866933*	4.92802675*		6.513631836*	8.58338342*	6.28188043*
0:20:07		4.579016072*	3.492639563*		6.564591971*	9.371676915*	6.63572446*
0:20:37*		4.668760708*	3.784202585*		8.220796368*	9.091959869*	7.19176508*
0:21:07*		5.61108	4.16548		7.22707373*	8.939386934*	4.58848399*
0:21:37*		2.73925104*	5.443869021*		7.150633527*	8.939386934*	6.05440926*
0:22:07		3.905931305*	4.120621457*		6.36075143*	9.42253456*	8.53131749*
0:22:37*		4.377090642*	5.802715818*		6.004030483*	9.956539831*	7.26758881*
0:23:07*		6.01493	7.37267		8.602997383*	9.269961626*	9.64339874*
0:23:37*		8.258546137*	7.081107532*		7.074193324*	9.651393962*	5.57419236*
0:24:07		8.527780044*	9.413611711*		7.507354474*	8.786814*	5.70056523*
0:24:37*		11.08550216*	11.83582759*		6.233351092*	9.397105738*	7.49505997*
0:25:07*		13.2618	14.7963		6.309791295*	7.718803458*	6.10495841*
0:25:37*		15.52786163*	18.94547975*		7.583794677*	12.04170327*	6.83792105*
0:26:07		19.25226401*	19.93230845*		5.570869334*	8.710527532*	7.72253113*
0:26:37*		23.22346414*	21.81625413*		7.354474068*	8.125664617*	7.9500023*
0:27:07*		27.1947	26.9074		7.66023488*	9.269961626*	6.83792105*
0:27:37*		29.21391858*	29.71088366*		8.781357856*	8.939386934*	8.02582602*
0:28:07		33.74602268*	35.27300901*		6.590072039*	9.473392205*	9.18845641*
0:28:37*		36.32618096*	36.19255393*		5.876630145*	9.142817514*	7.24231423*
0:29:07*		40.7685	40.723		6.437191633*	9.651393962*	8.37967005*
0:29:37*		45.68205923*	45.14129593*		7.66023488*	8.939386934*	7.89945315*
0:30:07		46.48976095*	47.04766953*		9.418359547*	9.575107495*	9.0115344*
0:30:37*		48.21734519*	50.74827713*		7.583794677*	11.40598271*	6.93901935*
0:31:07*		52.1437	50.838		8.067915962*	8.379952841*	5.75111438*
0:31:37*		53.71420413*	54.71801982*		7.023233189*	10.08368394*	5.75111438*
0:32:07		56.51872399*	54.98715492*		8.934238262*	9.753109251*	6.91374477*
0:32:37*		58.0443828*	58.23920401*		7.481874406*	8.735956355*	7.54560912*
0:33:07*		64.1919	58.5981		6.946792986*	9.346248093*	9.28955471*
0:33:37*		65.08933671*	59.78673082*		7.456394339*	10.92283508*	6.307155*
0:34:07		62.66623154*	61.87252783*		7.838595353*	9.52424985*	9.94669363*
0:34:37*		63.4514971*	65.05729315*		9.443839615*	8.786814*	6.23133128*
0:35:07*		63.6086	66.5375		9.826040629*	11.10083684*	9.16318184*
0:35:37*		66.79448478*	63.50976634*		8.322716638*	9.473392205*	9.03680897*
0:36:07		63.69829485*	66.47025242*		8.373676774*	10.28711452*	10.932402*
0:36:37*		67.24320796*	66.08897769*		9.290959209*	11.32969624*	6.55990074*
0:37:07*		67.7817	69.2737		10.25920178*	10.61768921*	10.0477919*
0:37:37*		70.36183405*	69.34102679*		9.520279817*	10.0328263*	8.20274804*
0:38:07		67.93872889*	68.37662602*		7.66023488*	10.77026215*	5.37199577*
0:38:37*		71.1022273*	67.97292338*		7.201593662*	10.13454159*	8.65769036*
0:39:07*		68.9708	69.6326		7.889555489*	10.36340099*	7.72253113*
0:39:37*		72.51570531*	65.52827957*		8.09339603*	11.60941329*	7.67198199*
0:40:07		72.40352452*	69.63258981*		8.755877788*	13.72000555*	9.76977161*
0:40:37*		70.74324876*	69.96900869*		9.622200088*	10.10911277*	10.5532834*
0:41:07*		73.8843	70.5073		8.679437585*	9.778538074*	9.54230045*
0:41:37*		71.16953578*	68.06263508*		7.991475759*	9.829395719*	8.58186664*
0:42:07		71.57338664*	73.71447213*		8.781357856*	9.32081927*	7.67198199*
0:42:37*		75.83625683*	71.09040493*		8.704917653*	10.46511628*	7.79835486*
0:43:07*		71.4612	73.4902		7.609274745*	9.600536317*	8.70823951*
0:43:37*		75.14073591*	67.27765771*		8.653957518*	9.880253364*	10.4269105*
0:44:07		70.87786571*	70.26057171*		8.322716638*	9.091959869*	7.01484307*
0:44:37*		70.65350412*	71.11283285*		10.56496259*	8.329095196*	10.6796563*
0:45:07*		71.5958	73.1538		11.04908388*	11.35512506*	8.07637517*
0:45:37*		78.84270213*	73.75932798*		10.38660212*	12.01627445*	10.578558*
0:46:07		75.00611895*	74.81344044*		9.698640291*	9.549678672*	9.4917513*
0:46:37*		73.90674716*	72.23422909*		9.545759885*	10.7194045*	8.17747346*
0:47:07*		75.1183	72.3015		9.877000764*	10.43968746*	9.74449704*
0:47:37*		73.97405564*	72.05480569*		8.577517315*	11.60941329*	11.2609715*
0:48:07		74.04136412*	79.05231823*		9.239999073*	11.63484211*	8.48076835*
0:48:37*		73.43558783*	76.96652122*		9.724120359*	10.08368394*	9.44120215*
0:49:07*		74.8042	73.4453		8.246276436*	10.21082805*	9.28955471*
0:49:37*		79.71771233*	78.08791747*		11.15100415*	9.880253364*	10.1994394*
0:50:07		81.82671127*	71.35954002*		10.13180144*	11.55855564*	10.0730665*
0:50:37*		76.55421392*	69.43073849*		9.087118668*	10.15997041*	9.34010386*
0:51:07*		77.0927	73.6023		9.724120359*	10.56683157*	9.66867331*
0:51:37*		79.94207392*	70.8885536*		8.959718329*	11.04997919*	9.92141905*
0:52:07		85.01264584*	69.09431962*		11.50772509*	11.32969624*	12.0444832*
0:52:37*		76.98050094*	71.47167965*		9.418359547*	11.2788386*	12.9796425*
0:53:07*		73.8394	67.0534		10.51400246*	10.33797217*	9.74449704*
0:53:37*		79.31386147*	69.69987359*		10.15728151*	11.63484211*	11.5389918*
0:54:07		80.2786163*	70.19328793*		10.84524333*	10.46511628*	10.5280088*
0:54:37*		71.14709962*	70.52970681*		8.832317991*	11.68569975*	10.3763614*
0:55:07*		82.2306	69.969		9.545759885*	10.31254334*	11.8928358*
0:55:37*		84.99020968*	77.54964727*		12.75624841*	12.29599149*	12.4236019*
0:56:07		77.09268173*	68.8027566*		12.96008895*	11.22798095*	9.9719682*
0:56:37*		110.6796117*	110.5635526*		10.38660212*	11.25340977*	11.0335003*
0:57:07*		89.9486	71.696		9.59672002*	9.676822784*	10.6038325*
0:57:37*		83.75622093*	71.29225625*		9.214519006*	12.34684914*	10.2247139*
0:58:07		80.95170107*	68.48876565*		10.28468185*	9.702251607*	11.3115206*
0:58:37*		81.66965815*	73.08649023*		10.08084131*	10.97369273*	10.0730665*
0:59:07*		77.7882	79.0299		10.20824164*	9.854824541*	10.4269105*
0:59:37*		76.64395855*	73.93875138*		10.61592273*	13.99972259*	8.9104361*
1:00:07		88.82679285*	75.91240876*		9.953440967*	12.39770678*	10.4521851*
1:00:37*		87.41331484*	75.95726461*		10.97264367*	11.10083684*	10.932402*
1:01:07*		72.3138	69.5205		11.15100415*	11.02455037*	9.390653*
1:01:37*		100.0673085*	73.40048118*		8.220796368*	9.575107495*	10.0477919*
1:02:07		72.29134372*	66.24597317*		13.64805077*	12.06713209*	9.21373099*
1:02:37*		89.58962226*	73.80418383*		8.450116977*	13.92343613*	12.9038188*
1:03:07*		72.7625	92.9128		9.978921035*	11.2788386*	10.1994394*
1:03:37*		75.43240597*	66.40296864*		10.28468185*	8.405381664*	9.36537843*
1:04:07		81.28824345*	82.05766016*		11.7370457*	10.54140275*	10.1488902*
1:04:37*		91.36207881*	84.90600661*		10.7942832*	12.52485089*	8.83461238*
1:05:07*		83.5094	64.7209		10.02988117*	12.4231356*	8.93571068*
1:05:37*		79.06706372*	68.15234678*		10.92168354*	12.95714088*	11.6400901*
1:06:07		76.91319246*	66.38054072*		11.20196428*	10.43968746*	10.6796563*
1:06:37*		70.90030187*	77.05623292*		10.81976327*	12.37227796*	8.60714122*
1:07:07*		75.8363	66.2908		11.53320516*	11.20255213*	10.9071274*
1:07:37*		76.82344783*	66.22354524*		12.57788793*	13.28771557*	10.0225173*
1:08:07		75.94843763*	65.57313542*		13.01104908*	10.05825512*	10.1488902*
1:08:37*		79.85232928*	65.66284712*		11.12552408*	13.05885617*	11.4884426*
1:09:07*		81.9165	63.6443		11.7370457*	13.79629202*	9.16318184*
1:09:37*		75.67920372*	68.75790075*		9.418359547*	12.82999676*	11.8928358*
1:10:07		85.46136901*	65.6404192*		10.99812374*	13.69457673*	11.4378935*
1:10:37*		81.44529657*	72.27908494*		12.37404739*	13.89800731*	9.64339874*
1:11:07*		81.7818	66.2908		11.53320516*	11.9654168*	11.7159138*
1:11:37*		87.12164477*	62.34351425*		14.87109402*	12.52485089*	9.08735812*
1:12:07		74.35547034*	60.28014517*		11.94088624*	11.71112858*	10.3510868*
1:12:37*		65.38100677*	62.99392407*		15.40617544*	12.47399325*	9.54230045*
1:13:07*		69.442	61.2445		10.89620347*	13.61829026*	9.61812417*
1:13:37*		70.78812107*	65.23671655*		12.17020685*	13.13514263*	11.5642663*
1:14:07		73.74969405*	76.42825103*		16.70565889*	11.22798095*	9.9719682*
1:14:37*		73.79456637*	63.44248257*		13.11296935*	14.15229553*	14.0159*
1:15:07*		86.254	61.4464		11.7370457*	13.69457673*	12.5499747*
1:15:37*		75.29778902*	59.89887045*		11.71156563*	12.82999676*	10.2499885*
1:16:07		75.76894836*	62.54536558*		11.86444604*	14.71172962*	10.4774597*
1:16:37*		76.80101167*	69.29617094*		11.15100415*	11.83827269*	10.4269105*
1:17:07*		82.0062	59.9437		10.59044266*	11.93998798*	11.1598732*
1:17:37*		81.647222*	58.14949231*		13.57161057*	12.47399325*	7.09066679*
1:18:07		72.06698213*	67.18794601*		11.96636631*	15.83059781*	9.18845641*
1:18:37*		85.75303908*	57.3196591*		9.214519006*	12.27056267*	8.63241579*
1:19:07*		72.2689	60.7511		11.17648421*	15.77974016*	10.9829512*
1:19:37*		72.40352452*	61.13240631*		10.51400246*	12.77913912*	9.51702587*
1:20:07		67.3329526*	58.66533458*		12.65432814*	14.20315317*	11.9181104*
1:20:37*		104.8237742*	64.36202748*		12.22116699*	13.99972259*	9.51702587*
1:21:07*		69.5766	63.2631		17.29170045*	15.72888252*	10.8818529*
1:21:37*		78.5285959*	63.77890144*		12.98556902*	11.55855564*	11.7664629*
1:22:07		71.8650567*	57.58879419*		11.86444604*	13.31314439*	8.78406323*
1:22:37*		65.53805988*	61.87252783*		11.68608557*	12.04170327*	9.61812417*
1:23:07*		73.9741	63.3528		12.6798082*	14.40658375*	8.60714122*
1:23:37*		72.62788611*	65.84227052*		17.64842139*	15.57630958*	10.3005377*
1:24:07		77.51896875*	59.15874893*		15.63549605*	15.27116372*	9.76977161*
1:24:37*		80.41323325*	63.50976634*		12.4504876*	13.38943086*	9.31482928*
1:25:07*		72.2689	57.1627		10.59044266*	16.05945721*	11.6653646*
1:25:37*		73.34584319*	63.08363577*		12.85816868*	13.36400203*	10.3258122*
1:26:07		68.2079628*	57.45422664*		14.00477172*	14.73715844*	9.31482928*
1:26:37*		71.95480134*	69.87929699*		15.48261564*	12.57570854*	11.0840494*
1:27:07*		92.1249	59.9662		13.5461305*	16.69517777*	12.7774459*
1:27:37*		81.24337113*	57.2299474*		13.52065044*	13.87257848*	11.4126189*
1:28:07		64.79766664*	55.72727643*		19.48298626*	16.79689306*	10.5532834*
1:28:37*		80.79464796*	54.02275415*		11.96636631*	21.75551343*	10.6543817*
1:29:07*		63.0925	65.4386		13.69901091*	13.79629202*	9.31482928*
1:29:37*		68.76886677*	53.66390735*		12.65432814*	15.24573489*	10.7302054*
1:30:07		71.61825895*	65.43856788*		12.09376665*	16.56803366*	11.6906392*
1:30:37*		64.23676267*	57.81307344*		12.83268861*	15.24573489*	9.44120215*
1:31:07*		90.2403	58.1495		13.18940956*	15.19487725*	10.1236156*
1:31:37*		57.88732969*	54.53859642*		18.38734336*	14.40658375*	9.44120215*
1:32:07		82.09594517*	58.88961383*		14.23409233*	16.23745897*	9.4917513*
1:32:37*		80.3907971*	68.46633772*		16.68017882*	14.228582*	11.2104223*
1:33:07*		55.554	65.4386		15.86481666*	14.81344491*	12.6257984*
1:33:37*		57.03475565*	59.4054561*		13.3932501*	21.34865227*	11.3367952*
1:34:07		60.84890267*	58.08220854*		14.66725348*	14.15229553*	11.0587749*
1:34:37*		81.17606266*	52.49765526*		13.21488962*	14.88973138*	10.932402*
1:35:07*		55.1501	53.9779		16.22153761*	15.04230431*	10.9576766*
1:35:37*		67.49000571*	53.48448395*		17.57198119*	15.24573489*	11.3873443*
1:36:07		91.07040875*	66.53753619*		17.64842139*	14.94058902*	15.1027067*
1:36:37*		60.0861	56.7141		17.08785991*	17.61061538*	10.2752631*
1:37:07*		84.8107	54.0452		14.99849436*	16.64432013*	12.474151*

## Sheet: Sheet5
RAW DATA FOR FIG 1E: KINETICS OF PI UPTAKE BY WT AND GSDMD KO NEUTS
Time POINTS	WT NEUTS LPS+Nig					GSDMD KO NEUTS LPS+Nig
0:00:30**
0:01:00
0:01:30**
0:02:00
0:02:30**
0:03:00
0:03:30**
0:04:00
0:04:30**
0:05:00
0:07:37**
0:08:07	-1.15739952*	-0.768796493*	1.89536	2.43127		0.096395641*	0.35422763*	0.458654	1.04776
0:08:37**	-1.4199	-0.987978	1.43571941*	1.692294568*		0.326907	-0.369629	0.1051222*	0.36330548*
0:09:07**	-2.09491017*	-1.389811371*	1.27071882*	1.469427798*		-0.64124057*	-0.70845526*	0.20087044*	0.37802504*
0:09:37**	-1.21365016*	-1.061038789*	1.31786185*	1.821322698*		-0.59513831*	-1.04728169*	-0.08637429*	0.2823479*
0:10:07	-2.73241741*	2.573724761*	1.2	1.71575		-0.91785415*	-0.55444325*	0.0535655	0.333866
0:10:37**	-2.61992	-1.79164	1.53000546*	1.727484058*		-0.656608	-0.89327	-0.02745229*	0.47370217*
0:11:07**	-3.66992807*	-1.042773645*	1.30607609*	1.375589157*		-1.04079352*	-0.98567688*	0.0020087*	0.22346967*
0:11:37**	-3.35117445*	-2.430924548*	1.0350037*	1.633645418*		-0.93322157*	-1.61712614*	0.31134918*	1.05512475*
0:12:07	-2.80741827*	-2.741431987*	1.05858	1.41078		-1.24056999*	-1.37070692*	0.245062	0.319147
0:12:37**	-3.89493	0.053135	1.12928975*	1.399048817*		-1.30204	-1.12429	-0.27787077*	0.01003606*
0:13:07**	-3.48242594*	-2.924083422*	1.20000429*	1.270020687*		-1.20983515*	-1.66332974*	0.31134918*	0.02475562*
0:13:37**	-3.74492892*	-2.284803401*	1.27071882*	1.434238307*		-1.59402068*	-1.81734175*	-0.38098427*	-0.10772041*
0:14:07	-4.08243275*	-1.682053666*	1.17643	1.52808		-1.6862252*	-1.57092253*	-0.476733	0.444263
0:14:37**	-3.27617	-2.99714	1.25893307*	1.504617288*		-1.7938	-1.97135	0.0903917*	0.26026857*
0:15:07**	-3.70742849*	-3.289386291*	1.25893307*	1.445968138*		-1.07152836*	-1.77113815*	-0.5651155*	-0.1813182*
0:15:37**	-3.25742338*	-3.453772582*	1.70679181*	1.657105078*		-1.83989941*	-1.78653935*	-0.06427854*	0.20875011*
0:16:07	-4.38243616*	-2.924083422*	1.34143	1.4577		-1.65549036*	-2.15616818*	0.605959	-0.056202
0:16:37**	-4.53244	-2.83276	1.32964761*	1.469427798*		-1.40961	-2.12537	-0.23367928*	-0.18867798*
0:17:07**	-3.72617871*	-2.741431987*	1.1410755*	1.903431508*		-1.37887678*	-2.15616818*	-0.38098427*	-0.05620195*
0:17:37**	-4.34493574*	-2.924083422*	2.02500723*	1.797863038*		-0.74881252*	-1.74033575*	-0.16002678*	-0.08564107*
0:18:07	-4.04493233*	-2.814492561*	1.27072	1.90343		-1.28667225*	-2.09456338*	-0.572481	-0.321154
0:18:37**	-4.04493	-2.77796	1.60072*	1.692294568*		-0.933222	-2.41799	-0.579846*	0.75337379*
0:19:07**	-4.62618893*	-2.942348565*	1.47107668*	1.715754228*		-1.19446773*	-2.31018019*	-0.48409776*	-0.01204328*
0:19:37**	-3.74492892*	-3.051939426*	1.45929093*	1.739213888*		-1.70159262*	-2.24857539*	1.10679612*	0.61353798*
0:20:07	-4.02618212*	-3.17979543*	1.62429	1.64538		-1.04079352*	-2.00215617*	0.105122	0.00267628
0:20:37**	-3.93243	-2.88755	1.65964878*	1.926891169*		-1.16373	-1.63253	-0.41781051*	-0.14451931*
0:21:07**	-4.08243275*	-2.869287991*	1.65964878*	1.868242018*		-0.59513831*	-2.09456338*	0.45865417*	0.2823479*
0:21:37**	-3.46367572*	-1.426341658*	1.35321912*	1.833052528*		-1.27130483*	-1.94055136*	-0.02008704*	-0.08564107*
0:22:07	-4.04493233*	-2.905818278*	1.61251	1.75094		-0.5183012*	-1.89434776*	0.0167392	1.2612
0:22:37**	-3.65118	-1.88297	1.82464937*	2.138028109*		-0.118748	-1.97135	0.0903917*	0.76809335*
0:23:07**	-3.06992125*	-0.75053135*	2.13107904*	1.762673548*		-0.08801341*	-2.10996458*	0.72380315*	0.70185533*
0:23:37**	-3.31367402*	-1.517667375*	1.93072118*	2.102838619*		-0.47219894*	-1.89434776*	0.43655842*	0.37066526*
0:24:07	-3.16367231*	-1.901235388*	2.15465	2.20841		-0.31852473*	-1.60172493*	0.215601	0.5473
0:24:37**	-2.90117	-1.04277	1.84822089*	2.372624709*		-0.0572786	-1.61713	0.70907265*	0.8932096*
0:25:07**	-1.49490335*	-1.846439957*	1.74214908*	2.337435219*		-0.34925957*	-1.81734175*	0.62068966*	1.11400298*
0:25:37**	-2.20741145*	-1.389811371*	2.09572177*	2.41954403*		-0.04191115*	-1.87894656*	1.3277536*	1.1066432*
0:26:07	-1.88865783*	-1.590727949*	1.68322	2.33744		0.572785694*	-1.33990451*	1.52662	1.76166
0:26:37**	-1.66366	-1.42634	2.20179358*	2.231866749*		0.0195585	-1.2783	1.56344158*	2.03397542*
0:27:07**	-2.1324106*	-0.732266206*	2.09572177*	2.81835825*		0.357641799*	-1.33990451*	1.50451958*	1.82054181*
0:27:37**	0.286366891*	-0.531349628*	2.0603645*	2.53684233*		0.342274378*	-1.33990451*	1.84332106*	2.21796991*
0:28:07	0.211366038*	-0.27563762*	1.88358	2.74798		0.173232747*	-1.41691052*	2.41045	2.18117
0:28:37**	0.492619	-0.0199256	2.03679299*	2.53684233*		0.326907	-0.847066	1.82122531*	2.56387954*
0:29:07**	0.623870726*	0.491498406*	2.28429387*	2.70105995*		0.880134116*	-1.46311412*	2.12320054*	2.5050013*
0:29:37**	0.136365186*	0.436702976*	2.40215144*	2.81835825*		0.849399274*	-0.38503003*	3.49313693*	2.80675226*
0:30:07	0.248866464*	1.313429862*	2.59072	2.98258		0.480581168*	-1.01647929*	3.19116	2.96867
0:30:37**	0.361368	1.71526	2.57893778*	2.85354774*		0.465214	-1.41691	3.07331771*	3.6531269*
0:31:07**	1.655132445*	1.222104145*	2.2489366*	2.88873723*		0.388376642*	-0.83166487*	3.50050218*	4.34494617*
0:31:37**	1.842634575*	2.299747609*	2.55536627*	2.935656551*		0.726459905*	-0.89326968*	3.72145966*	3.24833903*
0:32:07	1.936385641*	2.117096174*	2.80287	2.63068		0.557418273*	-1.55552133*	3.54469	3.70465
0:32:37**	2.49889	2.73811	2.7085811*	3.287551451*		1.4641	-1.03188	4.11918313*	3.94751808*
0:33:07**	2.72389459*	3.048618491*	2.50822324*	2.923926721*		1.37189159*	-0.69305406*	3.98660864*	3.99167676*
0:33:37**	2.873896294*	3.742693943*	2.88536745*	3.357930431*		1.356524169*	-0.52364084*	4.33277536*	4.64669713*
0:34:07	2.817645655*	3.724428799*	3.01501	3.20544		1.479463537*	-1.09348529*	4.8778	4.69822
0:34:37**	3.2114	5.66053	2.83822442*	2.900467061*		1.5102	-0.877868	4.68630733*	4.93372853*
0:35:07**	4.786418027*	4.637685972*	3.42751224*	3.170253151*		1.187482537*	-0.67765286*	4.74522933*	5.1250828*
0:35:37**	3.830157161*	4.509829968*	3.12108258*	2.959116211*		0.972338642*	-0.83166487*	5.54067626*	5.27963817*
0:36:07	4.37391334*	4.875132837*	2.95608	3.24063		0.9416038*	-0.32342523*	4.88517	5.41211
0:36:37**	5.01142	4.58289	3.49822678*	3.815393802*		1.86365	-0.138611	4.85570807*	6.50872134*
0:37:07**	5.573926976*	4.78380712*	2.90893896*	3.252361961*		1.095278011*	-0.58524565*	5.34917978*	5.55930979*
0:37:37**	5.667678042*	5.350026567*	3.30965468*	3.639446352*		1.740709695*	-0.12320961*	5.34181453*	5.81690207*
0:38:07	5.761429107*	6.409404888*	3.2743	3.42831		1.387259011*	0.09240721*	5.50385	6.06713
0:38:37**	6.43644	6.02584	3.08572531*	3.533877882*		1.92512	0.323425	6.92534315*	6.19225082*
0:39:07**	5.555176763*	6.610321467*	3.41572648*	3.533877882*		1.156747695*	0.49283844*	6.24774021*	6.2364095*
0:39:37**	6.473937204*	7.468783209*	3.47465527*	3.604256862*		1.156747695*	-0.07700601*	6.09306997*	6.51608112*
0:40:07	7.073944022*	8.363775239*	3.23894	3.45177		1.479463537*	0.56984445*	6.06361	6.61176
0:40:37**	6.58644	7.70623	3.72215615*	3.909232443*		1.63314	0.539042	6.29929695*	6.92086899*
0:41:07**	8.123955954*	7.614904357*	3.41572648*	4.143829043*		1.694607432*	0.33882643*	6.21091396*	6.63383759*
0:41:37**	7.880203184*	8.071532944*	3.59251283*	3.592527032*		2.063425538*	0.83166487*	7.33779712*	6.50136156*
0:42:07	7.91770361*	8.4733661*	3.54537	3.96788		1.832914222*	0.35422763*	7.21259	7.07542
0:42:37**	11.124	8.34551	3.68679888*	3.991341253*		3.30819	0.754659	6.9327084*	7.46549267*
0:43:07**	8.64896192*	8.455100956*	3.56894132*	4.120369383*		3.262084381*	-0.0154012*	6.91061265*	7.33301664*
0:43:37**	8.030204889*	8.290714665*	3.61608434*	4.049990403*		2.124895222*	0.40043123*	6.85905591*	7.2741384*
0:44:07	9.192718099*	9.971107864*	3.59251	4.14383		1.571668064*	0.33882643*	7.38935	7.70837
0:44:37**	10.149	9.47795	3.95787128*	3.791934142*		1.94049	0.800862	7.30097087*	7.56852958*
0:45:07**	9.098967034*	9.277032412*	3.49822678*	3.862313122*		2.340039117*	0.84706607*	7.27150988*	7.50965135*
0:45:37**	9.680223639*	9.678865569*	3.66322737*	3.991341253*		2.201732327*	0.41583243*	7.13893539*	8.06163481*
0:46:07	10.69273514*	9.313562699*	4.17001	4.23767		2.678122381*	0.83166487*	7.86073	7.65685
0:46:37**	10.1677	10.3729	3.85179947*	4.108639553*		2.03269	0.569844	7.59558085*	7.75988385*
0:47:07**	10.09272833*	11.14007705*	3.46286951*	4.108639553*		2.81642917*	0.84706607*	7.77234684*	7.76724363*
0:47:37**	10.89898749*	10.31814559*	3.63965586*	4.237667683*		2.893266275*	0.40043123*	7.49246736*	8.09107393*
0:48:07	10.0552279*	10.39120616*	4.11109	4.30805		2.632020117*	1.1396889*	7.52929	8.11315
0:48:37**	10.8052	10.3547	3.95787128*	4.272857173*		2.89327	1.2783	7.83126883*	8.09843371*
0:49:07**	11.64899601*	10.29988045*	3.91072825*	4.495723944*		3.231349539*	1.67873094*	7.69869434*	8.51794114*
0:49:37**	12.38025432*	10.59212274*	3.93429977*	4.308046663*		2.509080749*	1.2012937*	8.05959156*	8.28242819*
0:50:07	10.71148536*	12.87526567*	3.88716	4.43707		3.24671696*	1.55552133*	7.90492	8.65778
0:50:37**	11.349	10.7017	4.15822914*	4.425344964*		3.35429	1.10889	7.98593907*	8.98160724*
0:51:07**	12.04275049*	10.84783475*	4.06394309*	4.706860884*		2.908633697*	2.371785*	8.00803482*	8.96688768*
0:51:37**	10.44898237*	10.71997875*	4.07572884*	4.753780204*		3.262084381*	1.43231172*	8.64144627*	9.45263313*
0:52:07	11.68649644*	10.7017136*	4.22894	4.77724		3.215982118*	1.80194055*	8.56043	9.62927
0:52:37**	11.3677	12.8022	4.26430094*	4.730320544*		3.23135	1.70953	8.50150653*	9.2465593*
0:53:07**	12.62400709*	11.77935707*	4.06394309*	4.577832754*		3.692372171*	1.58632373*	8.55306327*	9.8206221*
0:53:37**	12.30525347*	12.54649309*	4.17001489*	4.800699524*		3.415758592*	2.83382104*	8.53096753*	9.3201571*
0:54:07	11.87399857*	12.65608395*	4.68859	4.8007		3.262084381*	2.80301864*	8.85504	9.50415
0:54:37**	13.2803	11.1766	4.68858817*	4.976646975*		3.5848	2.35638	8.840308*	9.67342651*
0:55:07**	12.19275219*	11.68803135*	4.74751696*	5.082215445*		2.93937	2.23317	8.61935052*	10.3358067*
0:55:37**	12.38025432*	12.14465994*	4.52358758*	5.234703235*		3.41576	2.572	8.7961165*	9.47471247*
0:56:07	12.51150581*	13.78852285*	4.70037	5.36373		3.96899	2.35638	8.86977	9.65135
0:56:37**	13.2615	12.9301	4.9243033*	5.844654397*		3.18525	3.38826	8.99497824*	9.62190806*
0:57:07**	13.95527222*	12.45516738*	4.98323208*	5.680436776*		3.64627	3.34206	9.21593572*	10.0855742*
0:57:37**	12.08025091*	14.6104543*	4.87716028*	5.176054085*		3.4926	3.21885	9.03180449*	10.1665317*
0:58:07	16.0740463*	13.3501594*	5.45466	5.41065		3.86141	2.75682	9.62102	10.1003
0:58:37**	12.849	12.8935	5.23073297*	5.140864595*		4.46074	2.32558	9.27485772*	9.98989703*
0:59:07**	11.91149899*	13.25883369*	5.40751931*	5.305082215*		4.53758033*	2.69521023*	9.42952795*	10.1738915*
0:59:37**	12.94276071*	14.02596971*	5.3839478*	5.739085926*		3.630902487*	2.95703065*	9.41479746*	10.4977218*
1:00:07	12.71775816*	12.74740967*	5.24252	5.34027		3.615535066*	3.94270753*	9.43689	10.7553
1:00:37**	12.3428	14.2817	5.41930507*	5.821194737*		3.61554	3.8965	9.44425845*	10.4830023*
1:01:07**	14.55527904*	13.3501594*	5.77287776*	6.114440487*		3.584800224*	4.43554597*	9.89353867*	10.7700337*
1:01:37**	12.84900965*	13.38668969*	5.28966175*	5.926763207*		4.368538698*	3.95810873*	10.4680281*	10.1738915*
1:02:07	14.23652542*	14.64698459*	5.83181	6.17309		3.938250908*	4.18912675*	9.68731	10.5566
1:02:37**	14.0115	13.4598	5.59609141*	6.231738787*		3.96899	3.8503	10.5637764*	10.6081185*
1:03:07**	15.90529438*	14.9026966*	5.69037747*	6.395956408*		3.922883487*	3.65008471*	10.3870104*	10.6964359*
1:03:37**	15.15528586*	13.53281084*	6.06752167*	6.466335388*		4.844928751*	3.46527029*	10.3354536*	10.5124414*
1:04:07	13.2052637*	15.79768863*	5.90252	6.81823		5.25984912*	3.66548591*	10.3502	10.8216
1:04:37**	15.4553	13.4232	6.02037864*	6.724391648*		4.75272	3.28046	10.1660529*	10.5713196*
1:05:07**	13.46776668*	15.96207492*	5.93787835*	6.360766918*		5.198379436*	3.98891114*	10.5564111*	10.4682827*
1:05:37**	13.13026284*	14.50086344*	6.12645045*	6.595363518*		4.998602962*	4.51255198*	10.1439571*	10.9834673*
1:06:07	13.13026284*	16.07166578*	5.97324	6.88861		5.090807488*	4.20452795*	9.9009	10.5124
1:06:37**	13.6553	14.1538	6.48002314*	6.806500459*		4.39927	4.68197	10.0629394*	11.793043*
1:07:07**	15.32403777*	16.40043836*	6.45645163*	6.736121478*		4.39927354*	4.21992915*	10.2397054*	11.1085835*
1:07:37**	14.89278287*	14.29994687*	6.18537923*	6.841689949*		4.26096675*	4.01971354*	10.1071309*	10.858351*
1:08:07	14.76153138*	16.07166578*	6.18538	6.82996		4.629784856*	3.28045588*	10.7258	10.8951
1:08:37**	15.0803	14.6105	6.70395251*	7.052826889*		4.67589	2.35638	10.7552728*	10.9613879*
1:09:07**	13.73026966*	15.28626461*	7.01038218*	7.052826889*		4.53758033*	3.31125828*	10.4753934*	11.0055466*
1:09:37**	15.77404289*	14.6104543*	7.3285976*	7.123205869*		5.398155909*	3.11104266*	10.3649146*	10.990827*
1:10:07	15.43653905*	14.55565887*	7.69396	7.49856		6.1204247*	4.23533036*	9.95246	12.2788
1:10:37**	14.2553	15.615	7.39931214*	7.52202009*		5.44426	4.80517	10.1586876*	11.0349857*
1:11:07**	13.89902158*	15.15840861*	7.31681185*	7.43991128*		4.430008382*	4.00431234*	11.1529963*	11.358816*
1:11:37**	16.46780077*	16.85706695*	7.59967*	7.967753631*		5.013970383*	3.28045588*	10.6963509*	11.8960799*
1:12:07	14.33027648*	14.79310574*	7.38753	8.13197		4.383906119*	3.29585708*	10.7037	11.3147
1:12:37**	13.9553	15.2863	9.75646342*	7.838725501*		5.62867	3.52688	10.5122196*	11.1527422*
1:13:07**	14.55527904*	16.21778693*	7.74109908*	8.178890571*		5.290583962*	3.72709071*	10.9983261*	11.6090485*
1:13:37**	14.01152286*	14.68351488*	8.04752874*	8.049862441*		4.660519698*	5.14400123*	10.2176096*	11.358816*
1:14:07	14.31152627*	15.43238576*	8.7311	7.80354		5.013970383*	3.98891114*	10.4607	11.6458
1:14:37**	14.6865	15.3045	8.33038689*	8.460406492*		5.09081	3.18805	10.5343154*	12.3229471*
1:15:07**	13.88027137*	15.23146918*	8.18895782*	8.390027512*		5.920648226*	3.5576775*	11.7495815*	11.491292*
1:15:37**	15.81154331*	16.03513549*	9.47360526*	8.824031223*		5.428890752*	4.57415678*	10.5932374*	11.3882551*
1:16:07	14.38652712*	15.79768863*	8.03574	8.34311		5.521095278*	4.97458802*	11.2266	11.6311
1:16:37**	15.8303	16.0534	9.92146401*	8.824031223*		5.5672	3.21885	11.8158688*	11.4471334*
1:17:07**	14.48027818*	16.07166578*	8.79003139*	8.659813602*		5.720871752*	3.80409672*	10.4974891*	11.6752865*
1:17:37**	15.62404118*	16.19952179*	8.46003021*	8.824031223*		5.536462699*	4.03511474*	11.0277871*	11.5207312*
1:18:07	14.89278287*	14.79310574*	8.51896	9.44571		5.398155909*	5.82165409*	10.7553	11.3441
1:18:37**	14.8365	15.9255	9.43824799*	9.410522724*		6.01285	5.03619	10.8731168*	11.4986518*
1:19:07**	15.15528586*	17.51461211*	9.45003375*	9.211115613*		5.766974015*	3.21885107*	10.9762303*	12.4333438*
1:19:37**	14.70528074*	15.61503719*	8.69574534*	9.070357653*		5.229114278*	3.65008471*	12.8690994*	11.5428105*
1:20:07	14.70528074*	15.63330234*	9.75646	9.11728		5.951383068*	4.8051748*	11.1014	11.6532
1:20:37**	14.7053	16.3091	9.45003375*	9.715498305*		5.96675	5.89866	10.7773686*	11.5354507*
1:21:07**	14.38652712*	17.64246812*	9.12003257*	9.738957965*		4.875663593*	3.65008471*	11.9337128*	11.9107995*
1:21:37**	15.19278628*	15.98034006*	9.57967707*	10.04393355*		5.797708857*	4.40474357*	10.8804821*	11.4618529*
1:22:07	14.94903351*	16.23605207*	10.0629	9.72723		6.4124057*	4.57415678*	11.1162	11.4103
1:22:37**	17.3491	16.0899	9.86253522*	9.738957965*		5.59793	5.83706	10.8878473*	11.5133714*
1:23:07**	15.23028671*	17.22236982*	9.67396312*	10.03220372*		6.105057279*	4.34313876*	10.8215601*	11.7856832*
1:23:37**	14.33027648*	16.01687035*	10.5932521*	10.72426369*		5.828443699*	4.20452795*	11.0056913*	12.2125504*
1:24:07	14.78028159*	15.94380978*	10.275	10.4076		5.659402068*	5.69844448*	12.302	11.2705
1:24:37**	14.4615	16.6927	9.93324976*	10.56004607*		6.51998	4.98999	11.440241*	11.8887201*
1:25:07**	15.75529267*	17.4232864*	10.6403951*	10.59523556*		5.275216541*	4.05051594*	11.1235353*	12.8381317*
1:25:37**	15.3615382*	16.10819607*	12.4318301*	11.11134808*		6.227996647*	4.17372555*	12.3093405*	11.5280909*
1:26:07	14.76153138*	15.46891605*	10.1925	11.1817		6.181894384*	6.32989373*	10.9762	12.3303
1:26:37**	16.2428	16.9119	10.4164658*	11.24037621*		6.08969	4.15832	11.1824573*	12.0800744*
1:27:07**	16.13029694*	17.11277896*	11.6303987*	11.19345689*		6.750488963*	4.03511474*	10.9983261*	12.1978309*
1:27:37**	14.72403095*	16.03513549*	10.9939678*	11.24037621*		5.25984912*	5.39042045*	10.9983261*	11.8666408*
1:28:07	14.4990284*	16.08993092*	10.5933	11.6275		6.489242805*	5.34421685*	10.851	11.609
1:28:37**	16.224	16.6744	13.3982621*	11.80340805*		6.55071	3.91191	10.9614998*	12.2861482*
1:29:07**	14.14277435*	17.86164984*	12.8089743*	11.65092026*		6.919530595*	5.43662406*	11.1088048*	11.8666408*
1:29:37**	14.51777861*	16.30911265*	11.3357548*	11.82686771*		6.858060911*	6.0064685*	11.2634751*	11.6679268*
1:30:07	14.74278117*	16.65615037*	12.0429	12.214		6.089689858*	4.55875558*	11.0867	12.6983
1:30:37**	15.1178	16.784	12.0311144*	12.30779074*		7.734	5.48283	11.4034148*	11.9696777*
1:31:07**	15.3615382*	17.22236982*	11.6893275*	12.22568193*		6.473875384*	6.40689974*	11.1677268*	11.5722496*
1:31:37**	15.5115399*	16.21778693*	12.4082586*	12.69487513*		6.919530595*	4.85137841*	10.9835956*	12.0211962*
1:32:07	14.87403266*	15.85248406*	12.3493	13.1875		6.811958648*	4.95918682*	11.0278	11.5649
1:32:37**	15.4928	16.6927	12.3729013*	13.32828595*		7.16541	6.08347	11.6022765*	11.9475984*
1:33:07**	13.82402073*	17.09451382*	12.7854028*	12.84736292*		7.27298128*	4.43554597*	11.9631738*	12.2787884*
1:33:37**	16.69280333*	17.44155154*	12.5379019*	13.51596323*		6.55071249*	6.17588172*	11.0646133*	13.095724*
1:34:07	14.70528074*	16.19952179*	13.0683	13.774		6.965632858*	6.14507932*	11.9411	11.9844
1:34:37**	16.4116	15.7429	14.470766*	14.13764422*		6.55071	4.63576	11.0572481*	12.3818254*
1:35:07**	13.97402243*	15.81595377*	12.7382598*	13.63326153*		7.611064543*	6.63791776*	11.2487446*	11.6752865*
1:35:37**	15.28653735*	17.02145324*	13.6811203*	13.72710017*		6.9963677*	5.54443247*	11.1750921*	12.8970099*
1:36:07	15.00528415*	18.391339*	13.3865	14.4426		7.365185806*	5.11319883*	11.0572	11.6017
1:36:37**	16.4678	16.5648	13.162547*	14.45434963*		7.13467	7.00755	11.646468*	11.8224821*
1:37:07**	15.21153649*	16.2908475*	14.2350508*	14.57164793*		7.27298128*	5.29801325*	11.8011383*	12.5511003*
1:37:37**	14.53652882*	16.63788523*	13.98755*	14.40743031*		7.057837385*	5.35961805*	13.2889186*	12.2125504*

## Sheet: Sheet6
RAW DATA FOR FIG 1G: LDH release by WT and GSDMD KO neutrophils
Figure 1G		LDH release from WT and GSDMD KO neutrophils
	C57BL/6 Neuts									Gsdmd-/- Neuts
no stim	17.16	16	14.7	13.2	21.2					20.3	23	20.57		16.11	11.5	17.6
Nig	17.6	21.4	28.9	28.8	24.5	27.2				15.13	22.53	13.4	18.5	32.55	13.1	11.12

## Sheet: Sheet7
RAW DATA FOR FIG1H, 1I: Kinetics of PI uptake by HUMAN NEUTS
		DONOR 1 Nig		DONOR 2 Nig				DONOR 1 ATP			DONOR 2 ATP
0:00:30*
0:01:00
0:01:30*
0:02:00
0:02:30*
0:03:00
0:03:30*
0:04:00
0:04:30*
0:05:00	14.6672	-1.15679	-1.72043		1.41085	-0.32739
0:07:37*	1.102161933*	-0.17468266*	-0.043010753*	-2.4486226*	0.824478482*	-0.60140209*	2.19679	1.99615	1.01018	-5.83975	0.971706	0.673908
0:08:07	1.695633743*	0.593921043*	-1.075268817*	-2.7692756*	0.277195352*	0.103199174*	1.645662312*	1.148362235*	0.41641*	-5.881902134*	2.425693055*	1.659677*
0:08:37*	1.822806274*	-0.943286363*	-1.677419355*	-2.5688675*	-0.30917943*	0.220632718*	1.136932979*	1.317919075*	-0.09254*	-6.092654328*	0.53943984*	1.423092*
0:09:07*	0.551081	0.679321	-0.645161	-2.32838	1.52813	0.377211	1.391297645*	1.911368015*	0.967767*	-6.977813542*	1.403972564*	0.2796*
0:09:37*	1.441288682*	0.593921043*	-0.860215054*	-0.8453578*	1.176303351*	0.338066261*	1.47609	1.02119	1.56154	-5.58685	2.22921	1.46252
0:10:07	2.37388724*	-0.77248554*	-1.333333333*	-2.2081329*	1.489036568*	1.003523006*	2.027209311*	1.233140655*	2.070481*	18.48105146*	1.600457274*	2.014554*
0:10:37*	1.18694362*	0.508520632*	-2.150537634*	-2.0478064*	0.120828743*	0.729511405*		1.190751445*	5.590685*	-4.701689849*	0.775221492*	2.763738*
0:11:07*		0.252319	-1.5914	-2.04781	1.33267	1.04267	1.009750646*	1.529865125*	1.179827*	-5.586849063*	1.011003144*	0.713338*
0:11:37*	1.483679525*	-0.601684717*		-1.6870719*	0.746295178*	0.846944949*	1.81524	2.1657	1.47671	-6.55631	1.95413	2.64545
0:12:07	1.78041543*	0.42312022*	-0.688172043*	-1.1259292*	0.863570134*	0.024910146*	2.875091533*	1.275529865*	2.155305*	-5.544698624*	1.12889397*	1.107646*
0:12:37*	1.822806274*	1.704126393*	-0.946236559*	-1.566827*	0.511745265*	0.846944949*	1.815238756*	1.233140655*	0.62847*	-6.387707399*	1.875535867*	0.397892*
0:13:07*	2.28911	-0.857886	-1.03226	-1.8474	0.941753	1.23839	1.348903534*	0.894026975*	1.052591*	-6.092654328*	2.464989997*	0.397892*
0:13:37*	1.017380246*	-0.857885952*	-1.76344086*	-1.4866638*	0.238103699*	1.473257179*	1.09454		1.7736	-5.24965	1.60046	1.97512
0:14:07	1.738024587*	0.508520632*	-17.29032258*	-2.8093572*	0.746295178*	0.377210775*	1.009750646*	0.131021195*	1.222239*	-4.533088094*	0.93240926*	2.527153*
0:14:37*	1.18694362*	0.295019603*	-1.462365591*	-2.1680513*	1.33266996*	1.199245578*	2.578332755*	1.826589595*	1.349476*	-7.315017052*	1.089597028*	1.147077*
0:15:07*	1.31412	-0.473584		-2.80936	0.120829	1.94299	1.391297645*	1.063583815*	1.688772*	-6.134804767*	1.561160332*	1.225938*
0:15:37*	1.695633743*	-0.17468266*	-1.591397849*	-1.6469902*	1.137211699*	0.76865592*	1.73045	1.06358	1.34948		1.011	1.18651
0:16:07	1.568461212*	-0.302783277*	-1.419354839*	-0.8453578*	1.801769786*	16.46560621*	1.136932979*	0.682080925*	0.373998*	-5.333946431*	1.600457274*	0.082446*
0:16:37*	1.229334464*	-0.558984511*	-1.591397849*	-1.88748*	0.629020221*	1.199245578*	1.518479978*	2.377649326*	1.179827*	-5.839751696*	2.386396113*	1.541384*
0:17:07*	0.847817	0.209619	-0.860215	-1.00568	1.99723	1.12096	2.154391645*	2.886319846*	3.088371*	-5.207495114*	0.971706202*	2.566584*
0:17:37*	0.59347181*	-1.284888009*	-1.075268817*	-0.2842151*	1.33266996*	1.473257179*	1.51848		1.22224	-6.26126	1.48257	1.34423
0:18:07	1.695633743*	0.252319398*	-2.279569892*	-1.6469902*	1.958136394*	1.316679122*	1.094538868*	4.793834297*	0.289173*	-6.345556961*	0.971706202*	1.620246*
0:18:37*	1.526070369*	-0.003881837*	-0.774193548*	-0.8052762*	1.059028395*	1.355823636*	3.299032643*	0.088631985*	2.197717*	-5.628999502*	1.993426693*	1.265369*
0:19:07*	1.65324	0.252319	-1.03226	-1.64699	0.902662	1.43411	1.476085867*	1.868978805*	3.809377*	-7.104264858*	1.954129751*	1.147077*
0:19:37*	1.568461212*	-0.345483483*	-2.537634409*	-1.5267454*	0.589928569*	0.690366891*	1.30651	0.894027	1.56154	-5.83975	2.26851	2.33
0:20:07		0.12421878*		-1.7672351*	1.059028395*	1.473257179*	1.476085867*	0.936416185*	1.900833*	-5.376096869*	2.268505287*	1.699107*
0:20:37*	2.161933022*	-0.17468266*	-1.462365591*	0.43725404*	1.059028395*	0.651222376*	1.433691756*	3.055876686*	0.670882*	-6.008353451*	1.993426693*	1.028784*
0:21:07*		-0.687085	-0.387097	-2.64903	1.09812	1.90385	2.451150422*	0.215799615*	1.4343*	-2.34126528*	1.12889397*	2.251138*
0:21:37*	2.119542179*	-0.003881837*	-0.731182796*	23.2436963*	0.589928569*	0.846944949*	2.0696	0.72447	2.79149		2.26851	1.58082
0:22:07	2.24671471*	-1.199487598*	-1.892473118*	-0.9656027*	2.505419525*	2.217002954*	4.062126643*	1.021194605*	2.070481*	-5.881902134*	0.73592455*	1.659677*
0:22:37*	1.314116151*	-0.260083071*	-1.892473118*	-0.4846232*	1.449944916*	3.978506103*	1.518479978*	0.342967245*	1.179827*	-6.008353451*	1.875535867*	1.265369*
0:23:07*	1.52607	1.10632	-1.54839	-1.28626	2.1145	1.00352	2.323968089*	1.487475915*	1.095003*	1.620875963*	0.814518434*	1.107646*
0:23:37*	1.229334464*	0.038818369*	-1.806451613*	-1.6069086*	2.349052916*		1.3489	0.639692	1.60395	-6.51416	0.853815	2.21171
0:24:07	1.865197117*	0.722021661*	-0.817204301*	-0.6449497*	1.801769786*	1.394968151*	1.094538868*	0.809248555*	2.367366*	-6.893512664*	0.421549014*	0.673908*
0:24:37*		0.850122278*	0.086021505*	-1.6870719*	1.723586481*	2.80417067*	0.331444868*	0.385356455*	1.900833*	-6.134804767*	1.796941983*	1.265369*
0:25:07*	1.90759	-1.28489	-0.645161	-0.16397	1.29358	1.82556	1.009750646*	1.529865125*	0.925355*	-6.514158716*	1.32537868*	1.265369*
0:25:37*	3.179313268*	0.978222895*	-1.204301075*	-1.246174*	1.723586481*	2.45187004*	1.47609	1.69942	0.62847	-6.30341	1.44327	1.65968
0:26:07	1.738024587*	-0.558984511*	2.322580645*	-1.0056843*	1.723586481*	1.74726878*	1.9848152*	1.233140655*	1.095003*	-5.713300379*	2.111317519*	1.344231*
0:26:37*	2.24671471*	-1.07138698*	-0.64516129*	-1.7672351*	2.349052916*	2.217002954*	1.17932709*	0.597302505*	1.561536*	-5.924052573*	1.757645041*	2.053984*
0:27:07*	1.65324	0.508521	-0.516129	-0.083807	1.84086	2.02128	1.009750646*	0.851637765*	1.307064*	-6.429857838*	0.971706202*	1.580815*
0:27:37*	1.992369648*	0.807422072*	0.172043011*	-1.0056843*	1.645403177*	1.277534607*	2.32397	15.6031	1.39189	-5.58685	1.99343	0.910492
0:28:07	3.221704112*	0.337719809*	-0.344086022*	-1.6870719*	4.147268915*	2.138713925*	2.027209311*	1.572254335*	1.052591*	-6.345556961*	1.875535867*	1.8174*
0:28:37*	1.949978805*	1.576025775*	-1.204301075*	-1.5267454*	1.254486656*	1.786413295*	-0.3044668*	0.173410405*	0.289173*	-0.31804422*	1.639754215*	1.225938*
0:29:07*	1.73802	-0.131982	-0.387097	21.0793	1.01994	1.19925	1.306509423*	-0.46242775*	1.095003*	-6.134804767*	1.52186339*	1.738538*
0:29:37*	1.6532429*	1.789526804*	-1.677419355*	-0.4846232*	0.902661786*	0.612077862*	1.43369	1.36031	0.331585	-7.48362	1.28608	2.29057
0:30:07	1.314116151*	-0.260083071*	0.086021505*		1.059028395*	1.394968151*	1.772844645*	0.470134875*	0.62847*	-1.877610453*	1.718348099*	1.501954*
0:30:37*		0.337719809*	-1.11827957*	-2.0478064*		2.373581011*	2.705515088*	0.851637765*	1.731184*	-6.261256083*	1.914832809*	1.699107*
0:31:07*		1.44793		-2.08789	2.23178	1.66898	1.264115312*	0.639691715*	0.331585*	-6.598459593*	2.189911403*	1.738538*
0:31:37*	1.398897838*	1.106323512*	0.946236559*	-2.2882962*	11.61377448*	1.786413295*	20.5534	0.72447	1.13742	-6.26126	1.83624	0.082446
0:32:07	2.077151335*	-0.089282248*	-0.731182796*	4.32517126*	1.801769786*	0.964378492*	-0.05010213*	2.080924855*	1.095003*	-6.809211787*	0.93240926*	1.580815*
0:32:37*	2.24671471*	8.365358488*	-0.430107527*	-1.7672351*	0.78538683*	2.177858439*	1.391297645*	1.105973025*	0.62847*	-6.387707399*	1.914832809*	1.186508*
0:33:07*	2.54345	1.02092	-0.129032	-0.0437254	1.80177	2.29529	0.161868424*	0.342967245*	1.816009*	-5.755450818*	1.246784796*	0.634477*
0:33:37*	2.034760492*	5.077442646*	-0.817204301*	-1.246174*	3.756352393*	1.982135867*	1.56087	0.766859	0.543646	-6.42986	1.79694	1.8174
0:34:07	2.37388724*	0.508520632*	-17.29032258*	-0.0437254*	3.169977611*	1.355823636*	1.306509423*	1.572254335*	0.670882*	-5.924052573*	0.775221492*	1.738538*
0:34:37*	3.391267486*	0.551220838*	-0.387096774*	-16.757761*	2.036319699*	2.80417067*	-0.09249624*	1.953757225*	1.137415*	-6.682760471*	1.679051157*	1.580815*
0:35:07*	1.82281	1.02092	-0.989247	-2.08789	3.5218	14.4301	1.815238756*	0.258188825*	3.385256*	-5.376096869*	1.403972564*	2.527153*
0:35:37*	2.882577363*	2.643530919*	-0.516129032*	-1.7672351*	1.723586481*	2.138713925*	0.967357	1.48748	1.17983	-5.67115	2.03272	1.93569
0:36:07	1.526070369*		-0.258064516*	-1.246174*	2.309961264*	1.277534607*	0.79778009*	0.766859345*	0.034701*	-5.966203012*	2.150614461*	2.487723*
0:36:37*	1.822806274*	1.746826598*	-0.301075269*	-0.8052762*	1.449944916*	3.1564713*	0.628203646*	1.572254335*	1.519124*	-5.460397747*	1.836238925*	1.659677*
0:37:07*	2.92497	-0.687085	0.602151	-1.72715	3.48271	2.25615	1.221721201*	1.699421965*	1.391888*	-6.472008277*	2.818662475*	2.053984*
0:37:37*	5.637982196*	3.711036062*	-0.430107527*	0.23684594*	3.521802481*	2.843315185*	0.289051	-0.250482	0.840531	-6.34556	1.91483	1.10765
0:38:07	2.585841458*	0.380420015*	1.419354839*	-1.2862556*	2.42723622*	2.882459699*	0.79778009*	0.978805395*	2.66425*	-7.652220562*	2.464989997*	1.699107*
0:38:37*	2.755404833*	7.895656225*	0.215053763*	-1.0457659*	2.544511177*	2.295291982*	1.306509423*	-0.16570328*	3.639729*	-6.514158716*	1.364675622*	2.093415*
0:39:07*	3.17931	-0.131982	-0.817204	-1.04577	3.9909	1.82556	1.560874089*	1.911368015*	1.137415*	11.27332644*	1.796941983*	1.659677*
0:39:37*	1.865197117*	0.593921043*	0.301075269*	-0.4846232*	2.153594655*	0.729511405*	1.22172	1.23314	1.095	-6.26126	1.0503	2.8426
0:40:07	2.119542179*	1.447925158*	-1.161290323*	-0.725113*	2.388144568*	2.530159069*	3.044667977*	1.826589595*	1.519124*	-6.640610032*	2.347099171*	2.132846*
0:40:37*	1.144552777*	0.722021661*	0.086021505*	57.0725842*	2.075411351*	2.177858439*	1.645662312*	0.809248555*	1.731184*	-6.472008277*	1.914832809*	1.738538*
0:41:07*	1.61085	2.77163	-1.67742	-2.40854	1.37176	2.33444	1.306509423*	1.275529865*	1.349476*	-6.261256083*	1.443269506*	2.684877*
0:41:37*	3.391267486*	-0.003881837*		-1.88748*	1.840861438*	3.039037757*	1.3913	1.52987	0.077113	-6.68276	1.56116	0.871061
0:42:07	1.314116151*	1.53332557*	-0.817204301*	-0.7651946*	5.124560219*	2.217002954*	1.518479978*	0.385356455*	1.4343*	-5.460397747*	2.229208345*	2.053984*
0:42:37*	2.96735905*	12.76347968*	-0.559139785*	-1.0056843*	1.919044742*	2.412725526*	0.967356534*	1.063583815*	1.561536*	-5.713300379*	2.189911403*	1.777969*
0:43:07*	2.37389	5.07744	3.48387	-1.56683	2.77906	1.82556	1.772844645*	1.360308285*	2.66425*	-6.809211787*	1.561160332*	2.290569*
0:43:37*	4.790165324*	4.693140794*	-0.602150538*	-1.4866638*	2.505419525*	2.217002954*	1.13693	2.1657	1.7736	-5.75545	1.99343	1.69911
0:44:07	3.857566766*	-0.430883894*	1.161290323*	-1.1259292*	1.254486656*	2.412725526*	1.094538868*	1.360308285*	1.773597*	-4.912442043*	1.914832809*	1.85683*
0:44:37*	0.890207715*	0.722021661*	-1.032258065*	-16.757761*	4.029993959*	3.900217074*	0.373838979*	0.470134875*	1.561536*	-5.207495114*	1.443269506*	2.527153*
0:45:07*	0.974989	0.850122	0.301075	-1.24617	2.70088	2.02128	1.136932979*	0.342967245*	1.4343*	-4.996742921*	2.464989997*	1.068215*
0:45:37*	1.314116151*	0.807422072*	1.161290323*	-2.1279697*	1.410853264*	1.512401694*	0.119474	1.61464	1.73118	-0.402345	1.12889	2.36943
0:46:07	1.822806274*	-0.046582043*	-0.602150538*	6.93047661*	3.091794307*	1.668979752*	-0.26207269*	1.572254335*	3.342844*	-5.755450818*	1.679051157*	2.33*
0:46:37*	1.610852056*	1.106323512*	5.032258065*	-1.7271535*	3.87362735*	2.373581011*	0.331444868*	0.597302505*	1.985657*	-5.924052573*	2.504286939*	2.408861*
0:47:07*	2.50106	0.722022	0.129032	-2.88952	1.87995	6.44461	1.942421089*	1.360308285*	2.070481*	-6.050503889*	1.836238925*	2.8426*
0:47:37*	1.356506994*	-0.430883894*	4.903225806*	-2.6891124*	1.919044742*	2.09956941*		1.36031	1.095	-6.76706	1.95413	0.7922
0:48:07	1.949978805*	2.899732153*	1.892473118*	-1.8073167*	1.87995309*	2.09956941*	1.560874089*	3.734104046*	1.137415*		2.779365533*	3.749507*
0:48:37*	5.722763883*	10.75657001*	-0.086021505*	-1.1660108*	4.069085611*	2.217002954*	0.882568312*	0.809248555*	1.603948*	-6.682760471*	0.853815376*	0.713338*
0:49:07*	1.27173	-0.302783	-0.516129	-2.36846	2.77906	0.651222	0.755385979*	0.978805395*	1.64636*	0.946468943*	1.993426693*	2.251138*
0:49:37*	1.738024587*	1.106323512*	8.344086022*	-1.6870719*	1.528128221*	1.942991353*	2.36636	2.29287	5.46345	-6.00835	1.63975	3.19748
0:50:07	2.628232302*	-0.046582043*	3.483870968*	-2.9696837*	3.404527524*	2.021280381*	0.331444868*	0.427745665*	3.003547*	-5.839751696*	2.779365533*	1.699107*
0:50:37*	2.924968207*	0.252319398*	-0.430107527*	-2.0478064*	3.013611003*	2.334436497*	1.094538868*	0.597302505*	1.307064*	-5.797601257*	2.582880823*	1.501954*
0:51:07*	3.94235	0.551221	0.0430108	-1.96764	1.60631	4.01765	1.560874089*	1.911368015*	0.967767*	-5.671149941*	2.268505287*	2.527153*
0:51:37*		2.771631536*	1.935483871*	-1.5267454*	3.717260741*	2.647592612*	4.48607	2.1657	1.7736	-5.2918	1.83624	1.73854
0:52:07	1.568461212*	1.960327627*	1.505376344*	-2.4887043*	2.231777959*	0.729511405*	1.433691756*	0.682080925*	1.095003*	-6.682760471*	1.600457274*	2.408861*
0:52:37*	2.119542179*	2.643530919*	3.870967742*	-2.1279697*	2.739969437*	2.491014555*	0.289050757*	0.682080925*	2.070481*	-6.261256083*	3.054444127*	2.290569*
0:53:07*	2.16193	7.46865	-17.2903	-1.4065	2.38814	5.77915	0.628203646*	2.971098266*	1.773597*	-5.881902134*	1.796941983*	2.448292*
0:53:37*	0.932598559*	0.295019603*	0.344086022*	-1.5267454*	3.365435872*	2.45187004*	1.77284	1.23314	1.68877	-6.17696	3.05444	2.76374
0:54:07	2.924968207*	0.807422072*	-17.29032258*	-1.0858475*	3.091794307*	3.626205473*	0.034686091*	1.445086705*	1.816009*	-6.514158716*	2.111317519*	2.684877*
0:54:37*	1.017380246*	0.252319398*	0.946236559*	-2.408541*	1.371761612*	0.651222376*	1.009750646*	1.699421965*	2.070481*	-6.809211787*	2.425693055*	2.014554*
0:55:07*	1.18694	1.87493	3.6129	-1.76724	2.23178	1.04267	1.136932979*	2.208092486*	3.215608*	-3.099973177*	2.032723635*	2.014554*
0:55:37*	2.713013989*	0.636621249*	-0.516129032*	-1.6870719*	4.147268915*	1.786413295*	1.22172	1.52987	0.967767	-6.47201	2.66147	1.8174
0:56:07	9.919457397*	1.149023718*	3.225806452*	-1.4065005*	1.762678134*	1.199245578*	0.458627202*	1.402697495*	2.282542*	-6.008353451*	1.718348099*	1.8174*
0:56:37*	1.271725307*	0.42312022*	5.677419355*	-2.2882962*	1.489036568*	2.569303584*	0.246656646*	0.300578035*	2.918723*	-6.935663103*	1.561160332*	1.975123*
0:57:07*	3.73039	11.3544	-0.817204	-1.28626	3.67817	0.259777	0.882568312*	1.784200385*	2.155305*	-5.207495114*	1.207487854*	2.211707*
0:57:37*	2.119542179*	0.42312022*	0.344086022*	-2.3283778*	3.678169089*	0.964378492*	1.3489	0.766859	1.13742	-6.21911	2.07202	2.40886
0:58:07	2.501059771*	0.209619192*	1.247311828*	-2.0478064*	4.264543871*	1.512401694*	0.289050757*	0.936416185*	1.561536*	-6.176955206*	3.015147185*	2.251138*
0:58:37*	0.847816872*	0.679321455*	3.956989247*	-1.6069086*	2.661786133*	3.587060959*	0.246656646*	0.851637765*	1.349476*		2.347099171*	2.132846*
0:59:07*	1.27173	5.37634	8.34409	-2.16805	2.07541	2.80417	0.373838979*	0.597302505*	2.324954*	-5.628999502*	1.561160332*	3.079184*
0:59:37*	1.949978805*	2.173828656*		-1.1259292*	1.254486656*	2.45187004*	1.13693	1.57225	1.81601	-5.41825	2.18991	2.8426
1:00:07	2.713013989*	0.081518575*		-1.4465821*	6.922776218*	1.708124266*	0.204262535*	1.148362235*	1.095003*	10.89397249*	1.12889397*	3.118615*
1:00:37*	3.43365833*	0.337719809*	11.31182796*	-2.729194*	2.075411351*	4.487384791*	0.79778009*	1.317919075*	0.501234*	-5.460397747*	1.875535867*	2.763738*
1:01:07*	2.50106	0.636621	1.11828	-1.00568	0.707204	2.72588	1.221721201*	0.258188825*	1.603948*	-7.315017052*	2.111317519*	2.132846*
1:01:37*	2.331496397*	-0.729785334*		-2.6089491*	8.408259*	1.434112665*	2.0696	1.61464	0.713294	-6.17696	1.63975	1.02878
1:02:07	-15.5998304*	2.472730096*	3.268817204*	-1.8473983*	3.365435872*	2.921604213*	0.924962423*	1.487475915*	1.773597*	-5.418247308*	2.307802229*	2.803169*
1:02:37*	1.526070369*	0.209619192*	4.688172043*	-1.0056843*	2.77906109*	2.412725526*	1.730450534*	1.445086705*	0.713294*	-5.249645553*	2.425693055*	1.85683*
1:03:07*	2.16193	1.14902	2.36559	-1.28626	1.72359	1.59069	0.585809535*	0.597302505*	1.816009*	-6.261256083*	1.364675622*	2.566584*
1:03:37*	2.289105553*	0.081518575*	10.23655914*	-2.1279697*	2.388144568*	6.405465998*	0.628204	2.25048	2.53701	-5.41825	2.50429	1.42309
1:04:07	1.738024587*	0.166918986*	-0.903225806*	-1.9676432*	2.818152742*	1.434112665*	1.264115312*	1.741811175*	1.095003*	-5.460397747*	1.246784796*	2.803169*
1:04:37*	1.992369648*	0.038818369*	0.946236559*	-1.7672351*	3.678169089*	2.060424896*	1.730450534*	1.190751445*	0.41641*	-4.912442043*	2.032723635*	1.975123*
1:05:07*	9.58033	-0.260083	2.36559	-2.60895	1.52813	2.17786	2.069603422*	0.597302505*	2.791487*	-6.598459593*	1.993426693*	2.290569*
1:05:37*	1.865197117*	0.551220838*	19.69892473*	-1.7672351*	1.958136394*	2.217002954*	2.53594	1.65703	2.19772	-4.95459	1.87554	3.11862
1:06:07	8.774904621*	-0.260083071*	1.462365591*	-2.6891124*	12.63015743*	1.590690723*	0.331444868*	1.572254335*	1.519124*	-6.893512664*	1.836238925*	2.172277*
1:06:37*	1.992369648*	-0.4735841*	2.494623656*	-0.9255211*	3.404527524*	2.021280381*	1.560874089*	0.639691715*	2.749075*	-6.809211787*	2.857959417*	2.014554*
1:07:07*	2.67062	-0.302783	0.258065	-2.40854	4.10818	5.42685	0.712991868*	0.894026975*	2.197717*	-5.207495114*	3.408116605*	1.383661*
1:07:37*	2.501059771*	6.401149024*	-17.29032258*	-3.0899286*	3.287252568*	3.665349988*	1.90003	0.2158	2.07048	-4.28019	2.81866	3.8678
1:08:07	2.458668928*	-0.857885952*	3.655913978*	-1.4465821*	2.739969437*	7.110067257*	0.077080202*	1.911368015*	1.731184*	-6.092654328*	1.168190912*	1.580815*
1:08:37*	1.907587961*	2.344629479*	22.06451613*	-1.4866638*	2.739969437*	1.394968151*	1.476085867*	2.165703276*	1.900833*	-4.027282829*	1.600457274*	2.8426*
1:09:07*	-15.5998	0.892822	0.0860215	-2.44862	2.19269	1.08181	2.578332755*	0.046242775*	1.985657*	-6.050503889*	1.718348099*	2.132846*
1:09:37*	3.052140738*	-0.601684717*	-0.903225806*	-0.9656027*	1.645403177*	1.903846838*	1.73045	2.08092	1.56154	-5.41825	2.54358	2.56658
1:10:07	2.077151335*	0.935522689*	1.505376344*	-2.5287859*	3.443619176*	3.978506103*	0.755385979*	0.724470135*	2.282542*	-5.544698624*	1.993426693*	2.36943*
1:10:37*	3.984739296*	2.985132565*	-0.688172043*	-2.3684594*	4.460002132*	2.334436497*	1.052144757*	1.445086705*	1.391888*	-5.502548186*	1.286081738*	3.552353*
1:11:07*	1.82281	1.27712	17.2043	-2.40854	1.05903	2.06042	0.670597757*	0.003853565*	2.706663*	-5.839751696*	2.386396113*	2.36943*
1:11:37*	1.610852056*	-0.687085129*	2.365591398*	-2.5287859*	3.052702655*	1.081812035*	0.712992	1.52987	0.882943	-6.09265	2.15061	2.17228
1:12:07	3.348876643*	0.508520632*	1.376344086*	-1.8073167*	3.209069263*	1.629835237*	1.942421089*	0.173410405*	1.900833*	-4.533088094*	1.286081738*	2.408861*
1:12:37*	1.695633743*	-0.601684717*	9.462365591*	-2.0478064*	3.169977611*	1.199245578*	0.501021313*	-0.2504817*	1.476712*	-6.851362226*	2.072020577*	3.39463*
1:13:07*	1.44129	-0.601685	-1.16129	-1.96764	4.65546	1.8647	0.034686091*	0.936416185*	2.621838*	-6.008353451*	2.386396113*	3.355199*
1:13:37*	2.501059771*	4.949342029*	-1.76344086*	-1.1660108*	1.997228046*	1.825557809*	-0.558831	1.82659	1.47671		3.05444	1.46252
1:14:07	1.483679525*	-0.260083071*	1.204301075*	-2.8093572*	3.209069263*	4.996263478*	0.585809535*	1.614643545*	2.45219*	-5.207495114*	1.443269506*	1.896261*
1:14:37*	1.907587961*	8.792360545*	4.559139785*	-1.8073167*	4.890010306*	4.604818334*	0.924962423*	1.487475915*	1.561536*	-5.123194237*	2.897256359*	2.33*
1:15:07*	3.43366	0.551221	-0.860215	-2.56887	2.81815	2.217	1.052144757*	2.377649326*	1.561536*	-5.671149941*	2.622177765*	2.093415*
1:15:37*	1.695633743*	0.722021661*	15.95698925*	-1.4065005*	3.013611003*	3.352193872*	0.161868	0.894027	1.39189	-6.21911	1.20749	3.03975
1:16:07	3.052140738*	1.277124335*	10.53763441*	-2.4486226*	1.371761612*	8.754136863*	0.755385979*	1.233140655*	1.222239*	-4.996742921*	2.740068591*	1.383661*
1:16:37*	1.865197117*	3.454834828*	1.204301075*	-1.5267454*	1.449944916*	1.277534607*	1.136932979*	1.657032755*	1.603948*	-6.345556961*	2.740068591*	2.527153*
1:17:07*	2.03476	-1.02869	0.688172	-1.8474	8.56463	3.50877	0.79778009*	1.063583815*	1.561536*	-5.713300379*	2.386396113*	2.251138*
1:17:37*	2.24671471*	2.259229067*	-0.344086022*	-2.0478064*	2.857244394*	1.903846838*	2.28157	2.1657	1.47671	-5.75545	1.36468	2.64545
1:18:07	2.034760492*	17.03350025*	1.11827957*	-2.408541*	1.528128221*	1.942991353*	-0.05010213*	0.851637765*	1.137415*	-4.870291604*	2.740068591*	3.236907*
1:18:37*	3.094531581*	0.593921043*	6.795698925*	-3.6109897*	3.560894133*	1.355823636*	0.246656646*	0.894026975*	0.840531*	-5.376096869*	2.111317519*	1.738538*
1:19:07*	3.05214		4.73118	-2.08789	6.8055	1.31668	1.052144757*	0.851637765*	1.561536*	-6.008353451*	2.347099171*	4.104384*
1:19:37*	11.95421789*	-0.644384923*	2.967741935*	0.55749891*	2.466327872*	6.679477599*	0.501021	2.37765	1.7736	-5.03889	1.67905	2.64545
1:20:07		2.985132565*		-1.4866638*	5.789118306*	1.12095655*	0.924962423*	1.402697495*	1.64636*	-5.966203012*	2.425693055*	2.566584*
1:20:37*	1.271725307*	-0.260083071*	0.043010753*	-3.2502551*	3.130885959*	1.74726878*	0.458627202*	2.292870906*	1.137415*	-4.912442043*	2.425693055*	1.975123*
1:21:07*	2.67062	3.54024	3.82796	-1.4065	2.70088	1.35582	2.239179867*	0.936416185*	1.4343*	-4.701689849*	1.914832809*	2.172277*
1:21:37*	1.907587961*	0.764721866*	3.655913978*	-2.6891124*	2.388144568*	0.846944949*	0.670598	0.936416	0.925355	-4.95459	2.07202	3.19748
1:22:07	2.670623145*	22.37102597*	-0.215053763*	-2.9696837*	1.762678134*	22.37642789*	1.136932979*	0.300578035*	2.24013*	-5.628999502*	2.032723635*	4.538122*
1:22:37*	3.391267486*	-0.985986569*	4.860215054*	-2.2081329*	2.114503003*	32.82801324*	1.136932979*	0.342967245*	1.476712*	-4.954592482*	1.757645041*	3.631215*
1:23:07*	2.58584	0.593921	10.0215	-0.885439	3.3729	2.09957	1.603268201*	0.597302505*	1.264651*	-5.207495114*	2.307802229*	3.591784*
1:23:37*	2.713013989*	-0.4735841*	0.043010753*	-1.6870719*	2.739969437*	6.405465998*	0.0346861	1.31792	1.60395	-6.1348	2.26851	2.01455
1:24:07	1.865197117*	2.814331742*	15.95698925*	-2.1279697*	9.151000391*	2.491014555*	1.264115312*	0.766859345*	1.519124*	-6.345556961*	2.661474707*	3.118615*
1:24:37*	2.713013989*	8.109157253*	0.258064516*	-1.4866638*	3.795444046*	6.209743426*	1.348903534*	0.554913295*	1.519124*	-6.514158716*	2.582880823*	2.960892*
1:25:07*	1.22933	0.0815186	0.817204	-0.885439	3.59999	9.88933	0.924962423*	0.470134875*	1.095003*	-4.575238533*	2.268505287*	2.763738*
1:25:37*	2.416278084*	1.576025775*	1.849462366*	-3.1300102*	0.511745265*	1.473257179*	1.17933	3.09827	1.22224	-4.74384	3.01515	2.76374
1:26:07	2.585841458*	0.166918986*	-0.516129032*	-0.6449497*	2.231777959*	3.313049358*	1.688056423*	-0.20809249*	1.64636*	-4.828141166*	2.740068591*	2.8426*
1:26:37*		-0.302783277*	2.623655914*	-2.2882962*	1.410853264*	7.814668517*	1.688056423*	0.427745665*	1.095003*	-4.828141166*	2.779365533*	2.172277*
1:27:07*	2.20432	1.74683	3.91398	-1.96764	4.42091	1.78641	0.670597757*	0.682080925*	1.519124*	-5.460397747*	2.464989997*	1.423092*
1:27:37*	1.907587961*	-0.260083071*		-1.88748*	1.801769786*	1.316679122*	0.458627	1.14836	4.5728	-4.99674	0.775221	2.36943
1:28:07	2.882577363*	2.43002989*	0.301075269*	-2.5287859*	0.98084509*	1.942991353*	-0.34686091*	0.766859345*	0.289173*	-5.418247308*	2.111317519*	2.36943*
1:28:37*	2.501059771*	0.935522689*	7.053763441*	-2.408541*	2.466327872*	1.668979752*	0.712991868*	-0.12331407*	1.561536*	-6.176955206*	1.836238925*	3.315769*
1:29:07*	3.13692	-0.857886	2.15054	-2.4887	3.9909	3.70449	1.9848152*	0.682080925*	1.264651*	-5.291795992*	1.718348099*	3.39463*
1:29:37*	2.204323866*	5.803346143*	8.47311828*	-3.049847*	2.192686307*	5.270275079*	0.458627	1.36031	0.755706	-4.23804	1.63975	2.40886
1:30:07	1.949978805*	-0.003881837*	15.48387097*	-1.7271535*	1.723586481*	4.291662218*	1.476085867*	0.894026975*	1.519124*	-5.291795992*	1.286081738*	2.645446*
1:30:37*	2.628232302*	2.003027833*	-0.989247312*	-2.2081329*	0.707203525*	10.12419487*	2.027209311*	0.427745665*	3.173196*	-5.291795992*	1.993426693*	3.315769*
1:31:07*	26.5367	-0.815186	-0.817204	-2.44862	1.6454	2.60845	0.967356534*	2.971098266*	9.407773*	-6.008353451*	2.464989997*	2.921461*
1:31:37*	22.25519288*	1.576025775*	0.516129032*	-1.7672351*	19.11937169*	0.925233977*	0.501021	2.37765	-0.13495	-5.7976	2.3471	2.05398
1:32:07	2.204323866*		3.52688172*	-2.2882962*	0.511745265*	8.127824633*	0.755385979*	1.572254335*	1.307064*	-5.797601257*	1.600457274*	1.462523*
1:32:37*	2.077151335*	1.789526804*	0.301075269*	-3.4907448*	7.743700913*	4.643962848*	0.712991868*	1.063583815*	1.731184*	-4.828141166*	2.425693055*	5.681615*
1:33:07*	2.20432	0.42312	-0.430108	-3.00977	1.09812	15.0831	0.712991868*	1.868978805*	0.798118*	-4.870291604*	2.150614461*	2.606015*
1:33:37*	1.441288682*	0.166918986*	0.688172043*	-2.2882962*	2.42723622*	1.982135867*	1.3489	1.69942	0.840531	-4.44879	2.3078	1.14708
1:34:07	2.84018652*	-1.199487598*	3.612903226*	-1.6469902*	2.935427698*	1.238390093*	1.391297645*	1.360308285*	1.010179*	-4.870291604*	1.089597028*	2.803169*
1:34:37*	2.458668928*	7.255153138*	29.37634409*	-1.9275616*	1.762678134*	1.786413295*	1.476085867*	0.766859345*	0.882943*	-6.050503889*	1.954129751*	1.777969*
1:35:07*	2.20432	1.02092	0.215054	-1.64699	1.76268	2.72588	1.433691756*	0.766859345*	0.840531*	-5.418247308*	1.679051157*	2.211707*
1:35:37*	3.009749894*	-0.131982454*	-0.129032258*	-0.725113*	2.036319699*	1.277534607*	1.68806	2.50482	1.22224	-5.5447	1.56116	6.07592
1:36:07	2.670623145*	0.252319398*	0.559139785*	-3.1300102*	0.824478482*	5.309419594*	4.062126643*	0.724470135*	2.579426*	-5.460397747*	2.740068591*	2.645446*
1:36:37*	1.65324	0.124219	1.2	-1.60691	2.54451	1.59069	1.264115312*	-0.33526012*	1.4343*	-5.924052573*	3.447413547*	2.33*
1:37:07*	2.62823	-0.687085	2.15054	-1.56683	1.37176		2.112	0.809249	6.94787	-4.70169	2.26851	1.77797

## Sheet: Sheet8
RAW DATA FOR FIG 1J: Kinetics of PI uptake by MACROPHAGES in calcium free media
Time points	LPS/ Regular media						LPS+Nig/Regular Media						LPS/ Ca free Media						LPS+Nig /Ca free Media
0:03:00
0:03:30
0:04:00
0:04:30
0:05:00
0:06:31	0.472667	0.0265201	-0.166179	-0.1394	-1.27776		0.157848	-0.0310676	0.248323	-0.0331976	0.718639	0.373507	0.316964	0.863787	0.33623	0.478777	0.602618		1.09825	0.739556	1.0351	1.32366	0.726739	1.19082
0:07:01***	1.014928143*	0.349778163*	-0.19044398*	0.081570041*	-2.13089802*		0.284247259*	0.24659875*	0.30141968*	0.106785588*	0.478364387*	0.630292561*	0.524650567*	0.614108093*	0.37263299*	0.81663134*	0.61416678*		1.633695587*	1.606136296*	1.44872284*	2.41555792*	1.053422312*	0.798033566*
0:07:31***	0.051616346*	0.736111012*	0.076471713*	0.081570041*	-1.56569623*		0.54369848*	0.296436292*	0.28372066*	0.149389164*	0.358227212*	0.270792359*	0.883381107*	0.947012686*	0.25614381*	0.95574774*	0.233068419*		1.802151643*	2.405540254*	1.7876634*	3.23698422*	0.745955767*	1.181687579*
0:08:01***	1.250971431*	0.641498885*	0.044118296*	-0.03895883*	-1.8642934*		0.603571839*	0.552743654*	0.62000204*	0.112871813*	0.328192918*	0.553256803*	0.927435735*	1.460240599*	0.43087757*	0.82988052*	0.186874678*		1.772070205*	2.862342516*	1.74745011*	4.09848009*	0.67869746*	0.73409123*
0:08:31	0.230244	0.759764	0.149267	0.0146096	-1.4164		0.729971	0.666658	0.431212	0.344148	0.202049	0.31573	0.681989	0.829109	0.285266	0.863003	0.152229		2.09695	3.08403	1.96575	4.77966	0.659481	1.13601
0:09:01***	1.678401169*	1.083022141*	-0.17426727*	-0.04565487*	-1.57636041*		0.809802297*	0.716495579*	0.53740661*	0.191992741*	0.412288941*	0.617453268*	0.581292231*	1.377014451*	0.18333808*	0.65101657*	0.27926216*		2.169145195*	3.520675188*	2.16107249*	5.18035862*	0.159847664*	0.779764327*
0:09:31***	0.95113266*	1.035716078*	-0.34412271*	0.115050281*	-1.35241253*		1.062600923*	0.559863303*	0.28372066*	0.222423867*	0.316179201*	0.347828117*	0.927435735*	1.363143426*	0.27070496*	0.52514935*	0.290810595*		2.385731553*	3.869994565*	2.39660746*	5.91162837*	0.774780755*	0.542264223*
0:10:01***	0.68319163*	0.941103951*	-0.33603435*	0.074873993*	-1.26709905*		0.889633442*	0.773452771*	0.47840988*	0.417183074*	0.262117472*	0.418444228*	0.946316289*	1.155078056*	0.13965464*	0.50527558*	0.082938762*		2.512073596*	4.17900786*	2.40235222*	6.1921154*	1.139897278*	0.843706662*
0:10:31	0.766126	0.972641	-0.481625	0.074874	-1.91761		1.1757	0.908726	0.454811	0.210251	0.268124	0.161658	1.24211	1.34234	0.154216	0.690764	0.244617		2.74671	4.48802	2.68385	6.94843	1.45697	0.807168
0:11:01***	1.008548595*	0.60996151*	-0.44118296*	0.01460956*	-1.93894269*		1.016032755*	1.008401186*	0.59640334*	0.435441749*	0.135973439*	0.219435188*	1.01554499*	0.926206149*	0.27798553*	0.51852476*	0.579521475*		2.782806544*	4.676116204*	2.60341865*	7.30404612*	2.37937179*	2.186495711*
0:11:31***	0.842680338*	1.004178702*	-0.4169179*	0.041393752*	-2.26953242*		0.982769778*	1.036879781*	0.50790824*	0.374579497*	0.286144907*	0.213015541*	1.430917194*	1.210562155*	-0.15884888*	0.59801985*	0.833587049*		2.867034572*	4.971694138*	2.65512145*	7.78488102*	2.533105063*	2.387457337*
0:12:01***	0.708709823*	0.562655447*	-0.37647612*	0.215491003*	-1.92827851*		1.02268535*	0.922965399*	0.47840988*	0.514562677*	-0.02020489*	0.187336956*	1.172882946*	1.127336007*	-0.42823009*	0.69738871*	-0.078739331*		3.179881534*	5.247119031*	2.89065642*	8.17555938*	3.349813074*	2.35091886*
0:12:31	0.472667	0.468043	-0.360299	0.121746	-1.5657		1.18235	0.901606	0.596403	0.441528	0.0398637	-0.00525244	1.63231	1.51572	-0.457352	0.730512	0.521779		3.25208	5.43521	2.69533	8.51615	4.3683	3.01775
0:13:01***	0.766125758*	0.71245798*	-0.38456448*	0.115050281*	-1.48038275*		1.135779473*	0.97992259*	0.43121249*	0.514562677*	0.057884275*	0.328569178*	1.430917194*	1.231368692*	-0.58840271*	0.69738871*	-0.00944872*		3.179881534*	5.730792015*	2.91363544*	8.9519074*	4.992837427*	3.574957856*
0:13:31***	0.708709823*	0.483812009*	-0.30368094*	-0.09252721*	-2.14156221*		1.082558709*	1.11519592*	0.47840988*	0.423269299*	-0.00819117*	0.033265441*	1.191763501*	1.848629291*	-0.29717977*	0.57152149*	-0.251965859*		3.234028123*	5.918887064*	2.88491166*	9.23740313*	6.760770064*	4.241785071*
0:14:01***	0.740607565*	0.775532731*	-0.48162473*	0.01460956*	-1.93894269*		1.222263213*	1.108076271*	0.45481118*	0.593683605*	-0.15235578*	0.463381753*	1.323927384*	1.383949963*	-0.2898992*	0.78350838*	0.071390327*		3.613054251*	6.241335719*	3.10321236*	9.603038*	6.904895007*	5.337939396*
0:14:31	0.542842	0.554771	-0.327946	-0.179576	-1.62968		1.10252	1.09384	0.490209	0.557166	-0.140342	0.180917	1.58196	1.35621	-0.333583	0.823256	0.394747		3.46265	6.48989	3.10896	10.0037	7.68317	6.10525
0:15:01***	1.085103175*	0.901682232*	-0.38456448*	-0.11261535*	-1.76831574*		1.348662526*	1.086717324*	0.60820269*	0.538907578*	0.17802145*	0.367087056*	1.367982012*	1.390885476*	-0.08604314*	0.64439198*	-0.159578377*		3.709314854*	6.308512522*	3.12619138*	10.4444991*	9.210894099*	7.237940226*
0:15:31***	0.753366662*	0.941103951*	-0.46544802*	0.074873993*	-2.14156221*		1.554892984*	1.236229952*	0.59640334*	0.544993803*	-0.02621175*	0.476221046*	1.802234771*	1.259110741*	-1.01067597*	0.52514935*	0.267713725*		3.408500468*	6.583937416*	3.68343265*	10.925334*	11.05569337*	9.119671818*
0:16:01***	1.021307691*	0.807070106*	-0.39265283*	0.054785848*	-2.25886824*		1.375272908*	1.150794164*	0.60820269*	0.526735127*	0.12996658*	0.54041751*	1.172882946*	1.536531235*	-0.59568328*	0.59801985*	0.741199567*		3.829640609*	7.175093284*	3.76385922*	11.8369168*	13.35208413*	10.70909559*
0:16:31	0.402492	0.854376	-0.473536	0.0146096	-1.86429		1.48171	1.17927	0.525607	0.764098	-0.0262117	0.835721	1.76447	1.48798	0.154216	0.571521	0.487134		4.22672	7.7864	4.35557	12.6283	16.9648	15.3586
0:17:01***	0.37697331*	0.736111012*	-0.27941587*	0.182010762*	-1.99226362*		1.594808556*	1.150794164*	0.69079812*	0.721494334*	0.087918569*	0.912757005*	1.355394975*	1.349272402*	0.27070496*	0.81663134*	0.348552771*		4.467367108*	8.666418316*	5.21728231*	14.065787*	20.59676461*	19.42352248*
0:17:31***	0.823541693*	0.81495445*	-0.19044398*	0.128442377*	-1.57636041*		1.461756648*	1.079597675*	0.61410236*	0.794529037*	0.520412398*	1.098926752*	1.726712552*	1.765403142*	-0.34814378*	0.79013297*	0.071390327*		6.206074263*	10.33240304*	6.89475086*	15.9941353*	25.35288774*	24.14612069*
0:18:01***	0.357834665*	0.799185762*	-0.26323917*	0.028001656*	-2.06691291*		1.548240389*	1.328785388*	0.70259747*	0.849305064*	0.724645595*	1.496944832*	2.016214392*	1.328465865*	-0.76313647*	0.93587396*	0.822038614*		6.958110229*	12.42160162*	9.02605508*	18.4984837*	31.04101883*	30.60429659*
0:18:31	0.593878	0.712458	-0.384564	0.175315	-2.66411		1.55489	1.57797	0.83829	1.22056	1.25325	1.96558	1.87776	1.43943	-0.42095	1.07499	0.383198		9.00966	14.672	11.3067	21.0479	36.7964	36.3591
0:19:01***	0.695950727*	0.641498885*	-0.34412271*	-0.05235092*	-2.03492036*		1.787733824*	1.556614154*	0.96808277*	1.32403063*	1.745811581*	2.389275689*	2.060269019*	1.702983531*	-0.32630206*	0.71726248*	0.175326243*		11.92154761*	17.61436851*	14.7363418*	24.4087461*	42.34041438*	43.16439824*
0:19:31***	0.753366662*	1.335321144*	-0.35221106*	0.007913511*	-2.0029278*		1.787733824*	1.805801867*	1.14507297*	1.683117918*	2.388545466*	3.519133464*	1.827408844*	2.022017099*	0.07412948*	0.85637888*	0.810490179*		14.29196497*	20.94633795*	18.3670272*	28.4808167*	48.14384543*	48.87353535*
0:20:01***	0.823541693*	0.491696352*	-0.25515081*	-0.06574302*	-1.66167389*		1.907480541*	2.097707473*	1.51675239*	2.212619511*	3.46978004*	4.546276897*	2.286835676*	2.153791834*	-0.46463296*	0.75038543*	0.371649641*		17.05344104*	24.74854501*	22.6124014*	32.1321567*	53.84158485*	55.72449988*
0:20:31	0.440769	0.996294	-0.222797	0.0413938	-2.66411		2.12702	2.5676	1.77044	2.74821	4.92945	5.62478	1.82741	1.56427	-0.326302	0.770259	0.533328		20.4587	28.0402	26.7888	35.6633	58.5208	60.8033
0:21:01***	1.14251911*	0.878029201*	-0.15000221*	0.168618666*	-2.73875656*		2.619308251*	2.916467101*	2.19521483*	3.375088527*	5.85450296*	6.915126438*	2.110617165*	2.347986179*	-0.16612945*	0.96899692*	0.718102697*		23.42468975*	31.71477951*	31.1778315*	38.8938976*	64.63173893*	66.73171623*
0:21:31***	0.555600663*	0.680920605*	-0.10956043*	0.061481896*	-1.50171112*		2.818886114*	3.621312345*	2.86187792*	4.318453435*	7.650553723*	8.763984616*	2.160965311*	2.022017099*	0.12509349*	0.93587396*	0.487133993*		27.19690216*	35.43637441*	35.2163945*	42.820716*	68.88822892*	71.43604521*
0:22:01***	0.734228017*	0.81495445*	-0.18235562*	0.101658185*	-2.77074911*		3.304525579*	4.418713026*	3.42824656*	4.963593307*	9.212336996*	10.29186047*	2.393825486*	2.285566568*	-0.37726608*	0.92262478*	0.960619836*		30.8066748*	39.35278204*	38.8528246*	44.9544209*	73.76926033*	75.87547023*
0:22:31	0.772505	1.02783	-0.319858	0.108354	-2.37617		3.84339	5.08084	4.2188	5.94956	11.4589	12.3911	1.97216	1.9596	-0.202532	0.955748	0.614167		34.2961	42.322	42.495	47.8995	77.1994	80.2327
0:23:01***	1.117000916*	0.854376169*	-0.15809056*	-0.10591931*	-2.52547286*		4.455424587*	6.106069824*	5.0152587*	7.069427231*	13.17085691*	14.23352339*	2.098030129*	2.396534766*	-0.00595683*	1.048492*	1.168491669*		37.74947084*	45.37182361*	45.4535484*	49.7477438*	80.4566577*	81.27403028*
0:23:31***	1.212694141*	0.641498885*	-0.19044398*	-0.07913511*	-2.14156221*		5.120684129*	7.031624186*	6.03000252*	8.353620751*	15.4714838*	16.52533718*	2.148378275*	1.800080704*	-0.07148199*	1.07499036*	0.92597453*		40.33647456*	48.12607254*	48.4982687*	52.0317096*	82.94521505*	85.384609*
0:24:01***	0.957512208*	0.807070106*	-0.10956043*	0.168618666*	-2.54680123*		5.905690388*	8.448434324*	7.07424471*	9.601296919*	17.80815185*	18.81715096*	2.186139384*	1.938790951*	0.07412948*	1.03524282*	1.434105679*		43.97632864*	50.96765132*	50.9512793*	53.7897622*	86.39460536*	89.28509147*
0:24:31	1.10424	0.830723	-0.190444	-0.0992233	-2.34418		6.75722	9.66589	8.23648	10.9464	19.7904	21.1539	2.419	2.12605	-0.246216	1.04849	0.833587		45.4563	52.8889	53.0826	55.9836	88.2778	91.313
0:25:01***	0.842680338*	0.893797888*	-0.14191385*	0.021305608*	-2.38683846*		7.795027487*	11.03998654*	9.41641504*	12.32792581*	22.25322732*	23.5484304*	1.714125516*	2.098307735*	-0.23893518*	1.06174118*	1.133846364*		48.48252815*	54.75642302*	54.2832373*	56.5094847*	91.42937004*	92.22643891*
0:25:31***	0.855439435*	0.412852914*	-0.11764879*	0.135138426*	-2.80274166*		8.653212296*	12.25032686*	10.6671458*	13.9407755*	24.52381993*	25.39728857*	2.437880114*	2.354921692*	-0.36998551*	1.06174118*	0.949071401*		49.10220579*	55.39460265*	56.0124087*	57.2708066*	93.72576081*	94.85720929*
0:26:01***	0.868198532*	0.736111012*	-0.22279739*	0.121746329*	-2.06691291*		9.697669777*	13.99464085*	12.0417697*	15.47450425*	27.23892008*	28.11921867*	2.091736611*	2.43814784*	-0.53743869*	1.16773463*	0.810490179*		50.96725499*	56.24774805*	57.1211464*	58.1924068*	95.58016841*	97.63413358*
0:26:31	1.05958	0.609962	-0.0367652	0.08157	-2.53614		10.8153	15.4257	13.3279	17.0082	29.2752	30.7641	2.57004	2.25089	-0.792259	1.17436	1.05301		51.9299	56.9598	57.328	59.0589	96.714	97.0312
0:27:01***	0.957512208*	0.680920605*	-0.08529537*	0.034697704*			12.00612039*	17.013372*	14.8028168*	18.54196176*	31.78010528*	33.28061442*	2.318303267*	2.153791834*	-0.61024443*	1.07499036*	1.21468541*		51.91782845*	56.74485639*	57.3739157*	58.0922329*	97.97264247*	99.58894213*
0:27:31***	0.906475822*	0.539002415*	-0.07720702*	0.148530522*			13.48299657*	18.85024142*	16.3426316*	20.30088084*	34.18885564*	35.3926781*	2.198726421*	2.868149605*	-0.13700715*	1.1213625*	0.810490179*		52.3329523*	56.71126799*	57.9943492*	58.1222851*	99.40428357*	100.7490388*
0:28:01***	0.625775695*	0.657267573*	-0.1338255*	-0.00547858*			14.77360008*	20.55183752*	17.8411486*	22.07197238*	36.639654*	38.23658148*	2.626685662*	3.554765327*	-0.20253232*	1.1213625*	0.775844873*		51.98400761*	56.50973758*	57.201573*	58.1373111*	101.9216659*	103.1057706*
0:28:31	0.804403	0.720342	-0.141914	0.0346977			15.9245	22.2534	19.2394	23.4961	38.8081	39.8351	2.29313	2.10524	-0.180691	1.20086	0.868232		52.0863	54.9244	56.5869	57.366	103.2	103.818
0:29:01***	1.263730528*	0.783417075*	0.05220665*	-0.08583116*			17.34150191*	23.9977476*	20.9620758*	25.32201664*	40.82643455*	42.78169117*	2.27424864*	2.292502081*	-0.12244601*	1.12798709*	1.283976021*		50.97928756*	54.60863405*	56.1617723*	56.7549108*	104.5159149*	105.0697138*
0:29:31***	0.64491434*	0.822838794*	0.060295004*	0.007913511*			18.64541062*	25.84173668*	22.5195896*	26.98964235*	43.31928092*	44.14265622*	2.374944932*	1.973468513*	-0.09332371*	1.30022644*	1.272427586*		51.15375991*	54.60863405*	55.4781464*	56.0186324*	104.5831732*	105.1884638*
0:30:01***	1.646503428*	0.594192822*	0.044118296*	0.021305608*			19.92936153*	27.49349523*	24.0712037*	28.48076753*	45.43970206*	46.49866646*	2.34347734*	1.841693778*	-0.36998551*	1.16111004*	0.995265142*		50.31147962*	55.05200095*	54.5360066*	54.6111885*	105.8418644*	107.919715*
0:30:31	1.07872	0.767648	0.0926484	0.0346977			21.2333	29.3802	25.5225	30.4527	47.5541	49.0922	2.45676	2.12605	-0.377266	1.14786	0.44094		50.4138	54.2929	54.3866	54.5761	106.659	108.084
0:31:01***	0.849059887*	0.665151917*	-0.07720702*	-0.03226278*			23.27561703*	31.18147338*	27.3042247*	32.14467511*	49.86675695*	50.34403469*	2.519695851*	2.008146075*	-0.37726608*	1.02199364*	0.833587049*		49.19245011*	54.82359982*	53.7317408*	53.2838838*	107.1293805*	109.1802925*
0:31:31***	1.187175948*	0.870144857*	0.076471713*	0.021305608*			24.28681153*	33.0325821*	28.6552499*	33.48973088*	51.91509578*	53.07238443*	2.261661603*	2.056694661*	-0.16612945*	1.10811332*	0.775844873*		49.20448268*	55.63643914*	53.1342863*	53.3439882*	107.8980469*	109.7557735*
0:32:01***	1.1807964*	0.775532731*	-0.03676525*	0.01460956*			25.57741504*	34.75553715*	30.3543558*	35.31559844*	53.57298879*	54.59384064*	2.356064377*	2.417341303*	-0.27533805*	1.30022644*	1.018362012*		49.28871071*	55.38788497*	51.9393772*	52.4574488*	109.329688*	109.8014466*
0:32:31	0.855439	0.665152	-0.0367652	0.0146096			27.1873	36.2791	31.9532	36.5694	55.2129	56.9627	2.37494	2.92363	-0.268057	1.26048	0.406295		50.2633	56.3216	51.8934	52.3673	109.628	107.236
0:33:01***	0.708709823*	0.972641327*	0.036029942*	0.108354233*			28.5511252*	38.45775459*	33.3454902*	38.26133144*	57.14106289*	58.17600336*	2.437880114*	2.979117803*	-0.3991078*	1.18098381*	0.671908956*		50.19115387*	56.48958454*	51.709587*	52.9683359*	110.4826875*	111.4274088*
0:33:31***	0.976650853*	0.673036261*	0.100736776*	0.094962137*			29.81511833*	39.95288087*	34.9089037*	40.22109596*	58.75690789*	60.51917432*	2.324596786*	2.417341303*	-0.69033074*	1.10811332*	0.787393308*		49.35488987*	56.69111495*	51.9566114*	52.9533098*	111.2417456*	110.4043315*
0:34:01***	0.849059887*	0.751879699*	-0.00441183*	-0.04565487*			31.22546855*	41.7612717*	36.4546181*	41.194892*	60.48087635*	62.0791484*	2.614098625*	2.55605155*	-0.49375525*	1.20085758*	1.087652623*		49.26464556*	58.78703121*	52.3932128*	53.198736*	113.0769365*	113.1629865*
0:34:31	0.84268	0.649383	0.0683834	-0.0188707			32.4495	43.2066	37.6935	42.546	62.0907	63.6006	2.24907	2.43121	0.219741	1.32672	0.914426		52.4172	58.7266	51.9279	52.5476	102.058	108.711
0:35:01***	0.561980212*	0.688804949*	0.133090193*	0.054785848*			33.88650672*	44.68032776*	39.2097656*	43.89717599*	63.73659378*	65.10922153*	2.160965311*	2.514438476*	-0.11516543*	1.22073135*	0.671908956*		51.67116065*	58.14885158*	51.9106534*	53.2388056*	112.9328116*	112.2769284*
0:35:31***	0.651293888*	0.680920605*	0.027941587*	0.0480898*			35.9488113*	46.81622244*	40.6315869*	45.491767*	65.10015072*	66.83610643*	2.374944932*	2.597664624*	-0.10060429*	1.19423299*	0.602618345*		54.28824581*	59.06245611*	51.4912863*	52.4975184*	112.6733867*	113.199525*
0:36:01***	1.021307691*	0.680920605*	0.141178547*	0.034697704*			36.19495733*	47.96960557*	41.8469196*	46.66640846*	66.55981739*	68.40250016*	2.588924552*	2.452018865*	-0.2898992*	1.31347562*	1.422557243*		52.18254511*	59.16993899*	50.7846813*	52.7329272*	114.3548443*	114.0581792*
0:36:31	1.15528	0.696689	0.116913	0.0547858			37.612	49.6214	43.1684	48.2427	67.9114	69.0445	2.56375	2.02202	0.401755	1.35322	1.14539		53.9393	60.144	51.5315	52.9283	104.643	103.903
0:37:01***	0.963891756*	0.799185762*	-0.05294196*	0.0480898*			39.02231039*	50.8245848*	44.3719798*	49.1861057*	69.13675979*	72.02318076*	2.267955121*	2.105243247*	0.13965464*	1.43271825*	0.510230864*		54.85377686*	59.7140711*	51.8761849*	54.0502145*	114.345236*	114.2956793*
0:37:31***	0.970271305*	0.578424135*	-0.02867689*	0.081570041*			40.0135471*	52.19155739*	45.3218272*	50.30597114*	70.48830301*	71.23356425*	2.412706041*	2.119114272*	-0.55928041*	1.43271825*	0.949071401*		55.03426549*	59.45879925*	52.7608772*	52.702875*	114.1050278*	114.6701987*
0:38:01***	0.925614466*	0.641498885*	0.116913484*	0.007913511*			42.51492298*	53.61548718*	46.950137*	51.57190598*	71.22714663*	73.34562793*	2.312009749*	2.5283095*	-0.71217246*	1.37309694*	0.810490179*		54.82971171*	62.83779245*	51.4166044*	52.7078837*	115.8921771*	115.4923145*
0:38:31	0.995789	0.75188	0.0764717	0.0413938			42.5948	54.719	48.1124	52.8439	72.855	73.3071	2.56375	2.2717	-0.319021	1.3201	0.914426		58.1086	62.2802	51.3764	53.0986	104.422	104.223
0:39:01***	0.428009697*	0.791301418*	0.036029942*	0.101658185*			43.49285451*	56.06464641*	49.1448155*	53.79946441*	73.56982154*	75.14312894*	2.34347734*	2.368792716*	-0.06420142*	1.39297071*	0.648812086*		58.68615215*	61.93762328*	51.7727793*	51.8914661*	115.0466441*	114.8528911*
0:39:31***	0.255761892*	0.673036261*	0.011764879*	-0.09252721*			45.06951962*	57.46721725*	50.1772584*	54.9558472*	74.99344706*	75.8428704*	2.393825486*	2.722503846*	-0.06420142*	1.3267248*	0.556424604*		60.73770626*	60.66126402*	52.1461884*	53.4942491*	114.9697774*	114.7706795*
0:40:01***	0.53008247*	0.846491825*	0.10882513*	0.01460956*			45.688211*	58.4924467*	51.1979019*	55.96616059*	76.00259933*	76.88927277*	2.406412523*	2.403470278*	-0.04964027*	1.24722972*	0.660360521*		55.25686814*	62.64297972*	52.2840625*	52.5325793*	115.9017854*	115.9307762*
0:40:31	0.613017	0.728227	0.100737	-0.065743			46.9189	59.6601	52.3365	56.447	77.0658	78.3594	2.5197	2.30637	0.176058	1.01537	0.44094		56.2556	63.1871	55.4437	54.526	105.738	105.602
0:41:01***	0.68319163*	0.594192822*	-0.00441183*	0.061481896*			47.85030451*	60.91312734*	53.1506937*	57.57901027*	77.63646491*	78.98207751*	2.286835676*	2.382663741*	0.21246037*	1.13461168*	0.775844873*		63.38487286*	64.3559882*	58.4194611*	53.4491708*	116.3725936*	115.8851031*
0:41:31***	0.613016598*	0.775532731*	0.027941587*	0.028001656*			49.72633642*	61.66781013*	54.1300395*	58.35196087*	78.36329482*	79.86798872*	2.16725883*	2.396534766*	-0.15884888*	1.1876084*	0.637263651*		58.43346806*	66.33098622*	54.2028108*	54.0351884*	116.2957269*	117.328373*
0:42:01***	0.766125758*	0.743995355*	-0.06103031*	-0.01217463*			50.63108939*	63.00630413*	54.6079131*	59.22229108*	79.46855682*	80.38798009*	2.456760669*	2.32024413*	-0.25349633*	1.22073135*	0.741199567*		67.92115381*	64.59110701*	56.1273038*	56.7649282*	115.5751022*	115.6201991*
0:42:31	0.746987	0.720342	0.125002	0.0681779			51.2365	63.761	55.5755	60.1717	79.889	81.4151	2.54487	2.39653	-0.311741	1.18098	0.729651		66.766	68.2321	55.2311	57.1957	109.121	105.401
0:43:01***	0.778884855*	0.81495445*	0.060295004*	0.121746329*			51.36952748*	64.92860934*	56.4781095*	60.71950248*	80.7540246*	81.14549837*	2.299422713*	2.264760031*	-0.42823009*	1.16773463*	0.544876169*		58.77639646*	63.67750249*	56.2939017*	64.4182171*	117.5640264*	114.7615449*
0:43:31***	1.091482723*	0.680920605*	0.302945632*	0.061481896*			52.00152405*	65.34154898*	57.0031805*	61.63243626*	81.59498482*	82.76324927*	2.16725883*	2.250889007*	-0.54471927*	0.9822461*	0.106035632*		66.09821863*	77.25393442*	55.7136814*	56.9352239*	116.6992768*	118.2052964*
0:44:01***	0.925614466*	0.633614542*	0.10882513*	0.115050281*			52.93954*	66.62308579*	57.7760377*	62.58797362*	82.20167755*	83.23188347*	2.280542158*	2.278631056*	-0.62480558*	1.19423299*	0.27926216*		66.18244666*	71.96040233*	58.7698912*	61.4530685*	118.2846511*	117.0086613*
0:44:31	1.05958	0.539002	0.0845601	0.195403			53.6979	67.3635	58.3542	62.9531	82.9045	83.8225	2.29313	2.1746	-0.355424	1.11474	0.036745		65.4244	71.9806	63.0899	56.9703	100.216	107.785
0:45:01*	0.912855	0.893798	0.13309	0.0413938			54.5096	68.225	58.9914	63.4644	83.1688	83.6877	2.33718	2.41734	-0.406388	1.11474	0.637264		58.2891	76.1052	60.8782	61.3279	116.824	115.876
0:45:31	1.05958	0.80707	0.0279416	0.0480898			55.4343	68.9868	59.422	64.0182	83.8235	84.6956	2.64557	2.36879	-0.413669	1.15449	0.706554		67.0187	77.6704	64.5089	63.0709	117.756	116.908

## Sheet: Sheet9
RAW DATA FOR FIG 1K: LDH release from macrophages in Ca free and Ca supplemented media
Figure 1K		LDH release from macrophages in Ca free and Ca supplemented media
							Regular media													Ca free media
0'	11.5296	13.6049	12.3751	14.9116	7.600644*	11.5942	6.731079*	13.6554	11.692	13.4907	8.65655	8.60034	10.0056	12.1417	12.6311	12.435		25.9462	30.3944		24.6137	22.2958	22.0751		11.1479
30'	19.1391	15.9108	12.7594	13.7586	32.6892	8.21256*	9.404187*	10.1449	15.964	13.4345	15.0084	14.4463	15.8516	16.5261	32.9685	46.1924	47.1044	50.2052	43.3875	63.1091	67.2854	79.5824	26.3797	25.9382	26.8212	31.5673	22.7373	19.2053
60'	24.8271	24.5196	21.8294	26.3643	52.1417	33.8164	25.1208	40.5153	28.4429	25.3513	24.7892	29.7358	25.3513	28.8926	60.7387	56.3156	61.6963	80.8937	88.1671	90.0232	87.239	102.088	41.3907	46.9095	46.1369	54.3046	41.8322	55.7395

## Sheet: Sheet10
RAW DATA FOR FIG 1L: KINETICS OF PI UPTAKE BY NEUTS IN Calcium free MEDIA
	LPS/ Regular BSS					LPS+Nig/Regular BSS					LPS/Ca free BSS				LPS+Nig /Ca free BSS
																			LPS+Nig Ca free BSS
0:00:00
0:00:30
0:01:00
0:01:30
0:02:00
0:02:30
0:03:00
0:03:30
0:04:00
0:04:30
0:05:00
0:06:33	0.315097	0.604037	-0.174399	-0.325929		0.456804	-1.0196	0.336406	0.445383		1.84582	2.29418	-1.99159	-0.321479	3.44524	2.08048	-2.2413	-0.372148
0:07:03**	0.232888831*	0.52334982*	-0.228507546*	-0.313897912*		-0.689213015*	-0.9289679*	0.109184266*	0.043396334*		1.911986948*	2.221140119*	-2.806507788*	-0.624991979*	4.09930716*	1.335665576*	1.228773135*	-0.755380303*
0:07:33**	0.226223323*	0.48826848*	0.02235886*	-0.650763964*		-0.793396378*	-0.181262*	-0.226237668*	-0.270656084*		1.771388615*	2.245487445*	-7.18800812*	-0.533232376*	3.77701561*	1.4332006*	1.32671882*	-0.929577019*
0:08:03**	0.419523073*	0.54790676*	-0.120290665*	-0.891382573*		0.569001443*	-1.4614252*	-0.431818852*	-0.283218181*		1.771388615*	2.330703084*	3.183659332*	-0.886153925*	3.91920306*	2.381950378*	-3.136805953*	-1.260550778*
0:08:33	0.217336	0.537382	-0.361319	-0.891383		-0.577016	-1.82395	-0.61576	-0.358591		1.75485	2.42809	-1.16609	-0.822628	3.6917	-1.06724	-0.212428	-1.33023
0:09:03**	0.388417366*	0.5724637*	-0.26294019*	-1.047784668*		0.560987338*	-1.6426872*	-0.951181846*	-0.697767373*		2.0360443*	2.348963579*	6.697326265*	-0.999088821*	4.03295302*	-2.211062568*	-3.444635248*	-1.783140925*
0:09:33**	0.312874935*	0.48826848*	-0.449860257*	-0.963568155*		1.298284982*	-1.7219894*	-1.005282158*	-0.722891566*		1.614249303*	2.458526544*	-3.166341149*	-1.076731561*	3.94764055*	-0.579567622*	-3.724480061*	-1.696042567*
0:10:03**	0.275103719*	0.5619393*	-0.425265511*	-1.204186764*		0.705241225*	-2.0845134*	-0.886261472*	-0.798264147*		1.515003421*	2.391571399*	-1.727007707*	-1.006147252*	4.91451518*	0.9543923*	-3.92037143*	-2.148954028*
0:10:33	0.35509	0.544399	-0.459698	-1.09591		0.17631	-0.40784	-0.853801	-1.06207		1.45711	2.49505	1.49033	-1.19672	6.51649	4.55432	-4.20022	-2.06186
0:11:03**	0.261772702*	0.47072781*	0.169927334*	-1.324496068*		0.809424587*	-0.8496658*	-1.286603779*	-1.275623822*		1.779659105*	2.336789916*	-4.425757911*	-1.415536248*	8.42180552*	3.002627803*	-4.144247281*	-2.514767131*
0:11:33**	0.339536969*	0.44617087*	-0.469536054*	-1.625269329*		0.889565636*	-1.6313583*	-1.362344216*	-0.949009307*		2.02777381*	2.263747939*	-3.663757853*	-1.436711541*	8.75357623*	2.009543923*	-4.312154169*	-2.323150744*
0:12:03**	0.306209426*	0.43564647*	-0.420346562*	-1.793702355*		0.44878987*	-0.9516257*	-1.567925401*	-1.451493176*		1.647331263*	2.403745061*	-0.45700761*	-1.577880161*	7.66347248*	2.133679408*	-4.382115372*	-3.002517934*
0:12:33	0.190674	0.393549	-0.528563	-1.87792		0.264465	-1.64269	-1.50301	-1.56455		1.50673	2.29418	-0.0125076	-1.5567	6.61129	1.38	-4.28417	-2.47993
0:13:03**	0.348424314*	0.49177661*	-0.562996087*	-1.853857007*		1.338355506*	-2.1751444*	-1.600385588*	-1.451493176*		1.374405089*	2.342876747*	-0.086590916*	-1.443769972*	6.84826445*	2.373083558*	-4.53603002*	-2.84574089*
0:13:33**	0.19289578*	0.4075814*	-0.592509782*	-2.046351894*		1.402468344*	-1.4954118*	-1.567925401*	-1.602238337*		1.4488395*	2.403745061*	4.43249276*	-1.641406039*	7.48336838*	2.080478486*	-4.773898111*	-2.915419577*
0:14:03**	0.435075926*	0.46020341*	-0.666294019*	-1.781671424*		0.705241225*	-1.9259091*	-1.643665837*	-1.614800434*		1.333052638*	2.361137241*	-3.57909118*	-1.676698194*	7.27482679*	2.062744845*	-4.773898111*	-2.95025892*
0:14:33	0.308431	0.502301	-0.666294	-2.04635		1.00176	-0.985612	-1.69777	-1.74042		1.42403	2.39766	1.14108	-1.69787	7.07576	0.785923	-5.02576	-3.10704
0:15:03**	0.261772702*	0.42512207*	-0.666294019*	-2.082444685*		1.771117166*	-1.0989011*	-1.773506585*	-1.891166562*		1.498462441*	2.507221195*	-2.457257762*	-1.690815056*	7.39805591*	-0.012091119*	-4.95579724*	-3.037357277*
0:15:33**	0.243998012*	0.4286302*	-0.705645612*	-2.202753989*		1.771117166*	-1.5973717*	-1.935807521*	-1.589676241*		1.548085382*	2.446352881*	-9.145924935*	-1.923743278*	7.11368102*	0.227313031*	-5.137696368*	-3.124455635*
0:16:03**	0.168455581*	0.43213834*	-0.695807714*	-2.311032363*		1.61083507*	-1.7446471*	-1.751866461*	-1.677610918*		1.341323128*	2.172445468*	-6.108508039*	-1.8602174*	7.27482679*	1.823340695*	-5.011766202*	-2.897999905*
0:16:33	0.219558	0.446171	-0.661375	-2.23885		0.953678	-1.22352	-1.97909	-1.86604		1.56463	2.44635	-4.47867	-1.99433	7.54972	1.84994	-4.87184	-3.19413
0:17:03**	0.206226797*	0.45318714*	-0.71548351*	-2.51555818*		0.92963616*	-2.2544466*	-1.816786835*	-2.09216011*		1.945068908*	2.245487445*	-1.271924339*	-1.973152295*	8.39336803*	1.016460043*	-4.927812758*	-3.333491694*
0:17:33**	0.17512109*	0.4075814*	-0.671212968*	-2.395248876*		0.817438692*	-0.0226578*	-2.141388706*	-1.979101239*		1.184183815*	2.300268927*	4.400742758*	-2.100204053*	10.0901382*	0.741588612*	-5.249634294*	-3.211553993*
0:18:03**	0.199561288*	0.46020341*	-0.651537172*	-2.311032363*		1.674947908*	-0.3172086*	-2.130568643*	-1.991663336*		1.961609888*	2.288095264*	-8.870758248*	-2.142554639*	11.5025335*	0.076577085*	-4.871843796*	-3.089616292*
0:18:33	0.188452	0.498793	-0.474455	-2.39525		2.31608	-2.7869	-2.13057	-1.92885		1.49846	2.26375	-5.58992	-2.11432	11.6637	0.865724	-4.9558	-3.0722
0:19:03**	0.277325556*	0.50931729*	-0.705645612*	-2.383217946*		1.875300529*	-1.7786337*	-2.044008145*	-2.117284303*		1.357864108*	2.324616253*	-8.54267489*	-2.036678174*	11.3129503*	2.142546228*	-5.277618775*	-3.298652351*
0:19:33**	0.17512109*	0.50931729*	-0.641699273*	-2.431341667*		1.955441577*	-0.7816925*	-2.02236802*	-2.217781077*		1.45710999*	2.385484567*	0.633075806*	-2.290781689*	11.0949295*	2.745490013*	-5.151688609*	-3.385750709*
0:20:03**	0.206226797*	0.49177661*	-0.612185579*	-2.443372598*		2.267991665*	-0.2605642*	-2.217129142*	-1.828356078*		1.672142734*	2.458526544*	0.82357582*	-2.22725581*	10.602013*	2.851891857*	-4.899828277*	-3.316072022*
0:20:33	0.243998	0.516334	-0.725321	-2.59977		3.10146	0.396511	-2.15221	-2.02935		1.33305	2.44027	-3.74842	-2.15667	10.9527	3.65877	-5.3196	-2.74122
0:21:03**	0.22177965*	0.49177661*	-0.617104528*	-2.311032363*		2.893091842*	1.2575054*	-1.946627583*	-2.029349626*		2.209724593*	2.586350004*	0.072159096*	-2.262547965*	10.2418048*	3.92477712*	-5.053742924*	-3.159294978*
0:21:33**	0.510618357*	0.48826848*	-0.71548351*	-2.659929346*		4.279531976*	2.1524867*	-1.860067084*	-2.20521898*		1.43229852*	2.446352881*	2.919075979*	-2.255489534*	10.194409*	4.350384498*	-4.941804999*	-2.776062204*
0:22:03**	0.204004961*	0.50230102*	-0.681050866*	-2.551650972*		4.463856387*	2.2997621*	-2.033188082*	-1.778107691*		1.754847635*	2.446352881*	-4.044757882*	-2.241372672*	10.5072214*	4.634122749*	-4.857851555*	-2.84574089*
0:22:33	0.230667	0.575972	-0.469536	-2.52759		3.94294	2.66229	-2.03319	-1.84092		2.40822	2.2881	1.69141	-2.33313	10.6968	4.61639	-4.70394	-2.86316
0:23:03**	0.326205952*	0.5724637*	-0.622023477*	-2.479465389*		4.992787306*	3.7611873*	-1.989907833*	-1.614800434*		1.672142734*	2.555915847*	-1.113174327*	-2.248431103*	10.6968047*	5.015396024*	-5.025758443*	-2.863160562*
0:23:33**	0.252885357*	0.57947997*	-0.651537172*	-2.683991206*		4.704279532*	5.3245723*	-1.968267708*	-1.539427854*		2.251077043*	2.659391981*	-5.674591339*	-2.234314241*	11.1612837*	4.820325977*	-4.53603002*	-2.514767131*
0:24:03**	0.250663521*	0.55141489*	-0.685969816*	-2.479465389*		5.088956564*	6.094936*	-1.816786835*	-1.740421401*		1.845823027*	2.799389103*	-1.705841038*	-2.361365999*	11.5214918*	5.414402941*	-4.564014501*	-2.375409758*
0:24:33	0.303988	0.618069	-0.577753	-2.4554		5.44959	7.14852	-1.74105	-1.2505		1.7135	2.64113	1.18341	-2.34019	11.967	6.36315	-3.89239	-2.56703
0:25:03**	0.281769228*	0.57947997*	-0.671212968*	-2.599774693*		6.138804296*	7.1258638*	-1.79514671*	-1.413806886*		2.399945866*	2.555915847*	-10.56409171*	-2.446067171*	12.3651374*	6.930629222*	-4.242192966*	-2.462508116*
0:25:33**	0.255107193*	0.63210198*	-0.617104528*	-2.311032363*		6.459368489*	7.4544013*	-1.481364902*	-1.187689145*		2.226265573*	2.495047533*	-7.039841442*	-2.530768342*	12.5641998*	7.941446743*	-4.046301596*	-2.166373699*
0:26:03**	0.328427788*	0.66016705*	-0.592509782*	-2.551650972*		6.892130149*	7.6243344*	-1.524645151*	-1.099754468*		2.0360443*	2.598523667*	-1.917507721*	-2.36842443*	13.682741*	8.517790066*	-3.724480061*	-1.73088191*
0:26:33	0.2951	0.712789	-0.631861	-2.40728		7.46113	7.94154	-1.49218	-0.986696		1.6556	2.70809	3.45883	-2.35431	13.6827	9.17393	-3.8644	-2.30573
0:27:03**	0.406192056*	0.64262638*	0.804471772*	-2.732114928*		7.99006251*	8.3833692*	-1.394804403*	-0.810826243*		1.945068908*	2.48287387*	-7.473758142*	-2.375482861*	14.4979491*	9.768011736*	-3.766456783*	-1.626363881*
0:27:33**	0.312874935*	0.66718332*	1.493124651*	-2.659929346*		8.783458888*	9.0857596*	-1.308243904*	-0.559584309*		2.019503319*	2.714173464*	-0.71100763*	-2.382541292*	15.076178*	10.53055829*	-3.668511098*	-1.365068808*
0:28:03**	0.441741435*	0.75839481*	-0.681050866*	-2.274939572*		9.063952556*	10.422567*	-0.972821971*	-0.609832696*		2.292429494*	2.659391981*	-4.06592455*	-2.453125602*	15.3889904*	11.00049977*	-3.06684475*	-1.121193406*
0:28:33	0.559499	0.744362	-0.612186	-2.47947		9.84132	11.5101	-0.6915	-0.459088		2.37513	2.72026	-7.53726	-2.40372	15.8819	11.7098	-2.91293	-0.842479
0:29:03**	0.352867987*	0.7162972*	-3.086416993*	-2.383217946*		10.4664209*	12.971565*	-0.637400037*	-0.232969794*		2.333781945*	2.695912969*	-2.510174433*	-2.460184033*	16.8677398*	12.2773219*	-2.605100808*	-0.563763916*
0:29:33**	0.610600986*	0.77242734*	-3.233985467*	-2.443372598*		11.00336592*	13.911861*	-0.572479663*	0.093644721*		1.961609888*	2.677652475*	-7.061008111*	-2.340190706*	17.3890938*	13.44774219*	-2.605100808*	-0.546344244*
0:30:03**	0.317318607*	0.737346*	-2.997875908*	-2.335094224*		11.64449431*	14.954118*	-0.377718541*	0.055958431*		2.61497861*	2.817649598*	-1.928091055*	-2.354307568*	18.0905519*	13.97088459*	-2.22731031*	-0.250209828*
0:30:33	0.335093	0.716297	-0.326887	-2.32306		12.1414	15.8151	-0.269518	-0.0445383		1.96161	2.92113	-10.9133	-2.42489	18.574	14.7157	-2.35324	-0.267629
0:31:03**	0.348424314*	0.75839481*	-3.076579094*	-2.335094224*		13.09504728*	16.642121*	-0.280337979*	0.621252784*		2.002962339*	2.738520789*	-5.843924685*	-2.389599723*	19.3891972*	15.31864128*	-1.849519812*	0.307219662*
0:31:33**	0.635041185*	0.76190294*	-3.120849637*	-2.286970502*		13.59192178*	17.525773*	0.120004328*	0.545880203*		2.193183612*	2.683739307*	2.855575974*	-2.502534618*	19.9769053*	16.09892147*	-1.443744832*	0.376898348*
0:32:03**	0.379530021*	0.77242734*	-3.012632756*	-2.166661198*		14.13688091*	18.545372*	0.17410464*	0.897618912*		1.986421359*	2.878517912*	-1.409507683*	-2.43900874*	20.5077384*	16.74619936*	-1.527698276*	0.760131123*
0:32:33	0.430632	0.853114	-3.04707	-2.41931		14.6257	19.1005	0.271485	1.28704		2.33378	3.00025	-3.63201	-2.41078	21.4177	17.5708	-1.31781	1.02143
0:33:03**	0.459516124*	0.84609816*	-3.007713807*	-2.359156085*		15.33098253*	20.018126*	0.661007446*	1.575972135*		2.160101652*	2.878517912*	2.463992611*	-2.467242464*	21.9296129*	18.55503071*	-1.065954334*	1.456917985*
0:33:33**	0.466181633*	0.91275271*	-3.007713807*	-2.335094224*		15.63551851*	20.833805*	0.844948506*	1.651344715*		2.920986745*	2.890691575*	-6.690591416*	-2.51665148*	22.8870084*	18.51956343*	-0.492272467*	1.317560613*
0:34:03**	0.421744909*	0.90924457*	-3.037227501*	-2.274939572*		16.1083507*	21.366263*	0.985609317*	1.82721407*		2.259347534*	2.860257418*	1.320992524*	-2.488417756*	23.6169039*	19.56584823*	-0.408319023*	1.787891745*
0:34:33	0.443963	0.958358	-3.01755	-2.09448		16.7014	22.4312	1.36431	2.2292		2.25108	2.98808	-7.00809	-2.52371	23.816	20.4437	0.0254404	1.56144
0:35:03**	0.468403469*	0.90573644*	-2.968362214*	-2.202753989*		17.22231127*	23.21287*	1.429231874*	2.116142294*		2.308970474*	3.006341372*	-7.389091469*	-2.481359325*	24.9250284*	21.07320769*	-0.170450932*	2.275642548*
0:35:33**	0.426188581*	0.94432591*	-3.017551705*	-2.046351894*		17.75124219*	23.700011*	1.721373558*	2.51812939*		2.0360443*	3.115904337*	-4.870257945*	-2.403716585*	25.541174*	21.69388512*	0.221331807*	2.571776965*
0:36:03**	0.499509176*	0.96888285*	-2.353493572*	-1.95010445*		18.19201795*	24.277784*	1.883674493*	2.882430195*		2.507462238*	2.969820383*	-10.78634173*	-2.594294221*	25.7212781*	22.35889665*	0.50117662*	2.693714666*
0:36:33	0.468403	0.919769	-3.02739	-1.96214		18.5687	24.7876	1.80793	3.1588		2.24281	2.90287	2.54866	-2.42489	26.0625	23.2544	0.697068	3.12921
0:37:03**	0.488399995*	0.90924457*	-2.924091671*	-2.046351894*		18.97740022*	25.716551*	2.359757237*	3.435162451*		2.548814688*	3.012428203*	-10.27834169*	-2.537826773*	26.5459653*	23.38744781*	1.11683521*	3.129206455*
0:37:33**	0.475068978*	1.0355374*	-2.997875908*	-1.914011659*		19.49030293*	26.101733*	2.478777923*	3.447724547*		2.441298317*	3.048949192*	-3.473257839*	-2.453125602*	27.1052359*	24.15886118*	1.34071106*	3.582117915*
0:38:03**	0.526171211*	1.06711061*	-3.002794857*	-1.926042589*		19.98717743*	26.634191*	2.987320854*	3.786901159*		2.490921257*	3.08547018*	-9.833841654*	-2.523709911*	27.8351315*	24.8238727*	1.620555874*	3.651796602*
0:38:33	0.550611	1.11973	-3.00279	-1.81776		20.3158	27.2346	3.00896	4.02558		2.62325	3.04895	-4.15059	-2.60135	28.2996	25.4002	1.67652	4.01761
0:39:03**	0.570607935*	1.09166754*	-2.855226383*	-1.865887937*		20.82865844*	27.778407*	3.485043723*	4.427568092*		2.697683511*	3.29850928*	-10.71225839*	-2.551943635*	29.3138809*	26.27803124*	2.096292056*	4.453101493*
0:39:33**	0.852781133*	1.11271635*	-2.914253773*	-1.877918868*		21.00496874*	27.925683*	3.70144497*	4.289385028*		2.714224491*	3.280248785*	-11.07209175*	-2.608411083*	29.8257557*	27.33318287*	1.858423965*	4.226645763*
0:40:03**	0.557276918*	1.12674888*	-2.924091671*	-1.769640494*		21.55794198*	28.809335*	3.636524596*	4.55318906*		3.102937528*	3.280248785*	-11.11442508*	-2.474300894*	30.1859639*	27.48391881*	2.236214463*	4.470521165*
0:40:33	0.555055	1.19691	-2.83063	-1.70949		21.9827	29.3758	4.05851	4.95518		2.78039	3.28634	-8.40509	-2.49548	30.84	27.6081	2.36214	4.48794
0:41:03**	0.697252599*	1.1898953*	-2.884740078*	-1.745578633*		22.38339477*	29.930894*	4.188347776*	5.545594701*		2.904445764*	3.268075123*	-10.32067502*	-2.622527945*	31.5983592*	28.44153541*	2.502067036*	4.906012954*
0:41:33**	0.852781133*	1.21796037*	-2.825712689*	-1.601207468*		22.77608591*	30.429364*	4.48048946*	5.608405185*		2.871363804*	3.286335617*	0.802409152*	-2.544885204*	31.70263*	29.03561237*	2.851873052*	4.993111312*
0:42:03**	0.541724064*	1.17586276*	-2.909334824*	-1.601207468*		23.01650906*	30.57664*	4.89165183*	5.696339862*		2.920986745*	3.25590146*	-10.76517506*	-2.509593049*	32.4420048*	29.46121975*	2.949818737*	4.993111312*
0:42:33	0.926102	1.21796	-2.86015	-1.57715		23.281	31.1544	5.07559	5.92246		2.79693	3.43242	-10.5218	-2.57312	33.7691	29.8602	3.10373	5.49828
0:43:03**	0.555055081*	1.27759865*	-2.869983231*	-1.444805372*		23.60153871*	31.834145*	5.216253701*	6.236510021*		3.053314587*	3.414159077*	-8.521508221*	-2.615469514*	33.5131502*	30.33016815*	3.145710106*	5.480862115*
0:43:33**	0.623932004*	1.23550104*	-2.520737842*	-1.685423981*		24.00224395*	32.400589*	5.281174075*	6.412379375*		3.078126057*	3.274161954*	-10.52175837*	-2.629586376*	34.489504*	31.19911654*	3.593461808*	5.742157189*
0:44:03**	0.961651107*	1.38284267*	-2.791280045*	-1.432774442*		24.39493509*	32.672482*	5.3028142*	6.66362131*		3.036773607*	3.274161954*	-4.161174558*	-2.523709911*	34.3852332*	31.71339212*	3.299624754*	5.811835875*
0:44:33	0.592826	1.35478	-2.75193	-1.60121		24.7075	33.2842	5.90874	7.07817		3.02023	3.38372	0.0509924	-2.59429	35.409	32.0326	3.85931	6.00345
0:45:03	0.635041	1.3232	-2.72733	-1.49293		24.8998	33.5221	6.12514	7.19123		3.72322	3.38981	-11.1673	-2.53077	35.2194	32.4759	3.97125	6.00345

[truncated: 21 more sheets: Sheet11, Sheet12, Sheet13, Sheet14, Sheet15, Sheet16, Sheet17, Sheet18, Sheet19, Sheet20, Sheet21, Sheet22, Sheet23, Sheet24, Sheet25, Sheet26, Sheet27, Sheet28, Sheet29, Sheet30 …]
